# Supplementary material for: PlantGPT: An Arabidopsis‐Based Intelligent Agent that Answers Questions about Plant Functional Genomics
Source: Adv Sci (Weinh). 2025 May 21;12(30):e03926. doi: 10.1002/advs.202503926 (PMC12376578; doi:10.1002/advs.202503926)
Supplement: Supplementary file 2 — Supplemental Table 1 [file ADVS-12-e03926-s001.xlsx]

## Sheet: Supplement Table 1
Statistics of IF in the field of plant in 2024						Statistics of IF in the field of natural sciences in 2024										Select article whitelist
Number	Journal Name	2023 IF	JCR		Number	Journal Name	Abbreviation	ISSN	EISSN	2023 IF	5 years IF	Contents	JCR	Rank			Journal Name	Number of published articles
1	Annual Review Of Plant Biology	21.3	Q1		1	CA-A CANCER JOURNAL FOR CLINICIANS	CA-CANCER J CLIN	0007-9235	1542-4863	503.1	297	ONCOLOGY	Q1	1/322		1	"Plant Physiol"	6192
2	Trends In Plant Science	17.3	Q1		2	NATURE REVIEWS DRUG DISCOVERY	NAT REV DRUG DISCOV	1474-1776	1474-1784	122.7	114.9	PHARMACOLOGY & PHARMACY	Q1	1/354		2	"Plant J"	4958
3	Molecular Plant	17.1	Q1		3	LANCET	LANCET	0140-6736	1474-547X	98.4	106.9	MEDICINE, GENERAL & INTERNAL	Q1	1/325		3	"Plant Cell"	4002
4	Nature Plants	15.8	Q1		4	NEW ENGLAND JOURNAL OF MEDICINE	NEW ENGL J MED	0028-4793	1533-4406	96.2	94.3	MEDICINE, GENERAL & INTERNAL	Q1	2/325		4	"J Exp Bot"	2821
5	Molecular Horticulture	10.6	Q1		5	BMJ-British Medical Journal	BMJ-BRIT MED J	0959-535X	1756-1833	93.6	69.9	MEDICINE, GENERAL & INTERNAL	Q1	3/325		5	"Proc Natl Acad Sci U S A"	2427
6	Plant Biotechnology Journal	10.1	Q1		6	NATURE REVIEWS MOLECULAR CELL BIOLOGY	NAT REV MOL CELL BIO	1471-0072	1471-0080	81.3	115.5	CELL BIOLOGY	Q1	1/205		6	"Plant Cell Physiol"	2005
7	Plant Cell	10	Q1		7	Nature Reviews Clinical Oncology	NAT REV CLIN ONCOL	1759-4774	1759-4782	81.1	81.5	ONCOLOGY	Q1	2/322		7	"Plant Mol Biol"	1957
8	Plant Communications	9.4	Q1		8	Nature Reviews Materials	NAT REV MATER	2058-8437	2058-8437	79.8	85.7	NANOSCIENCE & NANOTECHNOLOGY	Q1	1/140		8	"New Phytol"	1813
9	Journal Of Integrative Plant Biology	9.3	Q1		9	Nature Reviews Disease Primers	NAT REV DIS PRIMERS	2056-676X	2056-676X	76.9	92.6	MEDICINE, GENERAL & INTERNAL	Q1	4/325		9	"Int J Mol Sci"	1746
10	Annual Review Of Phytopathology	9.1	Q1		10	NATURE REVIEWS CANCER	NAT REV CANCER	1474-175X	1474-1768	72.5	77.2	ONCOLOGY	Q1	3/322		10	"Planta"	1572
11	Current Opinion In Plant Biology	8.3	Q1		11	NATURE REVIEWS MICROBIOLOGY	NAT REV MICROBIOL	1740-1526	1740-1534	69.2	81.3	MICROBIOLOGY	Q1	1/161		11	"J Biol Chem"	1408
12	New Phytologist	8.3	Q1		12	NATURE REVIEWS IMMUNOLOGY	NAT REV IMMUNOL	1474-1733	1474-1741	67.7	78.1	IMMUNOLOGY	Q1	1/181		12	"BMC Plant Biol"	1301
13	Horticulture Research	7.6	Q1		13	Foundations and Trends in Machine Learning	FOUND TRENDS MACH LE	1935-8237	1935-8245	65.3	70.8	COMPUTER SCIENCE, ARTIFICIAL INTELLIGENCE	Q1	1/197		13	"PLoS One"	1273
14	Phytochemistry Reviews	7.3	Q1		14	JAMA-JOURNAL OF THE AMERICAN MEDICAL ASSOCIATION	JAMA-J AM MED ASSOC	0098-7484	1538-3598	63.1	66.8	MEDICINE, GENERAL & INTERNAL	Q1	5/325		14	"Plant Physiol Biochem"	1071
15	Plant Stress	6.8	Q1		15	World Psychiatry	WORLD PSYCHIATRY	1723-8617	2051-5545	60.5	55.5	PSYCHIATRY	Q1	1/276		15	"Plant Cell Environ"	940
16	Phytomedicine	6.7	Q1		16	NATURE MEDICINE	NAT MED	1078-8956	1546-170X	58.7	59.2	MEDICINE, RESEARCH & EXPERIMENTAL	Q1	1/189		16	"Mol Plant"	922
17	Plant Physiology	6.5	Q1		17	ANNALS OF ONCOLOGY	ANN ONCOL	0923-7534	1569-8041	56.7	38.2	ONCOLOGY	Q1	4/322		17	"Plant Cell Rep"	801
18	Plant Journal	6.2	Q1		18	CHEMICAL REVIEWS	CHEM REV	0009-2665	1520-6890	51.4	63.5	CHEMISTRY, MULTIDISCIPLINARY	Q1	1/230		18	"Curr Biol"	767
19	Plant Physiology And Biochemistry	6.1	Q1		19	NATURE	NATURE	0028-0836	1476-4687	50.5	54.4	MULTIDISCIPLINARY SCIENCES	Q1	1/134		19	"Nucleic Acids Res"	710
20	Critical Reviews In Plant Sciences	6	Q1		20	Nature Reviews Methods Primers	NAT REV METHOD PRIME	N/A	2662-8449	50.1	50.1	MULTIDISCIPLINARY SCIENCES	Q1	2/134		20	"J Plant Physiol"	683
21	Plant Cell And Environment	6	Q1		21	Nature Energy	NAT ENERGY	2058-7546	2058-7546	49.7	62.3	MATERIALS SCIENCE, MULTIDISCIPLINARY	Q1	2/438		21	"BMC Genomics"	674
22	Crop Journal	6	Q1		22	Nature Reviews Earth & Environment	NAT REV EARTH ENV	N/A	2662-138X	49.7	54.5	GEOSCIENCES, MULTIDISCIPLINARY	Q1	1/253		22	"Nat Commun"	651
23	Horticultural Plant Journal	5.7	Q1		23	CANCER CELL	CANCER CELL	1535-6108	1878-3686	48.8	42.1	ONCOLOGY	Q1	5/322		23	"Development"	641
24	Rice Science	5.6	Q1		24	LANCET NEUROLOGY	LANCET NEUROL	1474-4422	1474-4465	46.5	51.6	CLINICAL NEUROLOGY	Q1	1/277		24	"Mol Plant Microbe Interact"	641
25	Journal Of Experimental Botany	5.6	Q1		25	Nature Reviews Gastroenterology & Hepatology	NAT REV GASTRO HEPAT	1759-5045	1759-5053	45.9	65.1	GASTROENTEROLOGY & HEPATOLOGY	Q1	1/143		25	"PLoS Genet"	588
26	Current Plant Biology	5.4	Q1		26	REVIEWS OF MODERN PHYSICS	REV MOD PHYS	0034-6861	1539-0756	45.9	52.1	PHYSICS, MULTIDISCIPLINARY	Q1	1/110		26	"J Integr Plant Biol"	568
27	Physiologia Plantarum	5.4	Q1		27	CELL	CELL	0092-8674	1097-4172	45.5	49	CELL BIOLOGY	Q1	4/205		27	"Physiol Plant"	567
28	Plant Cell Reports	5.3	Q1		28	Nature Reviews Physics	NAT REV PHYS	N/A	2522-5820	44.8	44.6	PHYSICS, MULTIDISCIPLINARY	Q1	2/110		28	"Biochem Biophys Res Commun"	558
29	Journal Of Ecology	5.3	Q1		29	SCIENCE	SCIENCE	0036-8075	1095-9203	44.7	50.3	MULTIDISCIPLINARY SCIENCES	Q1	3/134		29	"Science"	519
30	Molecular Plant Pathology	4.8	Q1		30	Lancet Diabetes & Endocrinology	LANCET DIABETES ENDO	2213-8587	2213-8595	44	38.2	ENDOCRINOLOGY & METABOLISM	Q1	1/186		30	"Genetics"	502
31	Journal Of Ethnopharmacology	4.8	Q1		31	eScience	ESCIENCE	N/A	2667-1417	42.9	42.9	MATERIALS SCIENCE, MULTIDISCIPLINARY	Q1	3/438		31	"Plant Biotechnol J"	462
32	Plant Methods	4.7	Q1		32	Nature Catalysis	NAT CATAL	2520-1158	2520-1158	42.8	47	CHEMISTRY, PHYSICAL	Q1	1/178		32	"Nature"	428
33	Abiotech	4.6	Q1		33	JOURNAL OF CLINICAL ONCOLOGY	J CLIN ONCOL	0732-183X	1527-7755	42.1	37.4	ONCOLOGY	Q1	6/322		33	"Methods Mol Biol"	404
34	Plant Diversity	4.6	Q1		34	Nature Reviews Cardiology	NAT REV CARDIOL	1759-5002	1759-5010	41.7	46.5	CARDIAC & CARDIOVASCULAR SYSTEMS	Q1	1/220		34	"Curr Opin Plant Biol"	392
35	Environmental And Experimental Botany	4.5	Q1		35	LANCET ONCOLOGY	LANCET ONCOL	1470-2045	1474-5488	41.6	42.2	ONCOLOGY	Q1	7/322		35	"Nat Plants"	387
36	Gm Crops & Food-biotechnology In Agriculture And The Food Chain	4.5	Q1		36	Signal Transduction and Targeted Therapy	SIGNAL TRANSDUCT TAR	2095-9907	2059-3635	40.8	40.5	CELL BIOLOGY	Q1	5/205		36	"EMBO J"	342
37	Preslia	4.4	Q1		37	CHEMICAL SOCIETY REVIEWS	CHEM SOC REV	0306-0012	1460-4744	40.4	48.1	CHEMISTRY, MULTIDISCIPLINARY	Q1	2/230		37	"Trends Plant Sci"	335
38	Plant Disease	4.4	Q1		38	NATURE REVIEWS GENETICS	NAT REV GENET	1471-0056	1471-0064	39.1	52.3	GENETICS & HEREDITY	Q1	1/191		38	"Gene"	316
39	Theoretical And Applied Genetics	4.4	Q1		39	Lancet Respiratory Medicine	LANCET RESP MED	2213-2600	N/A	38.7	41.3	RESPIRATORY SYSTEM	Q1	1/100		39	"Biochim Biophys Acta"	312
40	Bmc Plant Biology	4.3	Q1		40	Joule	JOULE	2542-4351	2542-4351	38.6	44.8	MATERIALS SCIENCE, MULTIDISCIPLINARY	Q1	4/438		40	"Biochem J"	287
41	Plant Science	4.2	Q1		41	Nature Nanotechnology	NAT NANOTECHNOL	1748-3387	1748-3395	38.1	39.6	NANOSCIENCE & NANOTECHNOLOGY	Q1	2/140		41	"Mol Genet Genomics"	280
42	Plant Biology	4.2	Q1		42	Nature Reviews Chemistry	NAT REV CHEM	N/A	2397-3358	38.1	39.6	CHEMISTRY, MULTIDISCIPLINARY	Q1	3/230		42	"Cell"	263
43	Frontiers In Plant Science	4.1	Q1		43	EUROPEAN HEART JOURNAL	EUR HEART J	0195-668X	1522-9645	37.6	32.6	CARDIAC & CARDIOVASCULAR SYSTEMS	Q1	2/220		43	"Biosci Biotechnol Biochem"	262
44	Botanical Studies	4.1	Q1		44	MMWR Surveillance Summaries	MMWR SURVEILL SUMM	1545-8636	1545-8636	37.3	30.2	PUBLIC, ENVIRONMENTAL & OCCUPATIONAL HEALTH	Q1	1/403		44	"J Plant Res"	253
45	Plants-basel	4	Q1		45	NATURE MATERIALS	NAT MATER	1476-1122	1476-4660	37.2	44	PHYSICS, CONDENSED MATTER	Q1	1/79		45	"Genes Dev"	249
46	Journal Of Plant Physiology	4	Q1		46	LANCET INFECTIOUS DISEASES	LANCET INFECT DIS	1473-3099	1474-4457	36.4	32.4	INFECTIOUS DISEASES	Q1	1/132		46	"Phytochemistry"	242
47	Plant Genome	3.9	Q1		47	NATURE METHODS	NAT METHODS	1548-7091	1548-7105	36.1	45.6	BIOCHEMICAL RESEARCH METHODS	Q1	1/85		47	"J Agric Food Chem"	234
48	Plant Molecular Biology	3.9	Q1		48	CIRCULATION	CIRCULATION	0009-7322	1524-4539	35.5	32.7	PERIPHERAL VASCULAR DISEASE	Q1	1/96		48	"Dev Cell"	226
49	Plant And Cell Physiology	3.9	Q1		49	ADVANCES IN PHYSICS	ADV PHYS	0001-8732	1460-6976	35	41.3	PHYSICS, CONDENSED MATTER	Q1	2/79		49	"Mol Cells"	209
50	Journal Of Plant Growth Regulation	3.9	Q1		50	IEEE Communications Surveys and Tutorials	IEEE COMMUN SURV TUT	N/A	1553-877X	34.4	34	TELECOMMUNICATIONS	Q1	1/119		50	"Theor Appl Genet"	192
51	Pharmaceutical Biology	3.9	Q1		51	Nature Electronics	NAT ELECTRON	2520-1131	2520-1131	33.7	39.2	ENGINEERING, ELECTRICAL & ELECTRONIC	Q1	1/352		51	"Mol Biol Evol"	169
52	Journal Of Applied Research On Medicinal And Aromatic Plants	3.8	Q1		52	PROGRESS IN MATERIALS SCIENCE	PROG MATER SCI	0079-6425	1873-2208	33.6	41.2	MATERIALS SCIENCE, MULTIDISCIPLINARY	Q1	7/438		52	"Mol Gen Genet"	164
53	Plants People Planet	3.7	Q1		53	Innovation	INNOVATION-AMSTERDAM	2666-6758	2666-6758	33.2	31.8	MULTIDISCIPLINARY SCIENCES	Q1	4/134		53	"Ann Bot"	158
54	Annals Of Botany	3.6	Q1		54	NATURE BIOTECHNOLOGY	NAT BIOTECHNOL	1087-0156	1546-1696	33.1	56.9	BIOTECHNOLOGY & APPLIED MICROBIOLOGY	Q1	2/174		54	"Plant Sci"	152
55	Planta	3.6	Q1		55	Energy & Environmental Science	ENERG ENVIRON SCI	1754-5692	1754-5706	32.4	34.5	ENVIRONMENTAL SCIENCES	Q1	2/358		55	"Front Plant Sci"	149
56	Perspectives In Plant Ecology Evolution And Systematics	3.5	Q1		56	Nature Photonics	NAT PHOTONICS	1749-4885	1749-4893	32.3	35.8	PHYSICS, APPLIED	Q1	3/179		56	"Bioinformatics"	148
57	Plant Growth Regulation	3.5	Q1		57	PROGRESS IN ENERGY AND COMBUSTION SCIENCE	PROG ENERG COMBUST	0360-1285	1873-216X	32	36.8	THERMODYNAMICS	Q1	1/76		57	"J Mol Biol"	145
58	Physiology And Molecular Biology Of Plants	3.4	Q1		58	NATURE GENETICS	NAT GENET	1061-4036	1546-1718	31.7	36.6	GENETICS & HEREDITY	Q1	2/191		58	"Genome Biol"	145
59	Journal Of Systematics And Evolution	3.4	Q1		59	Nano-Micro Letters	NANO-MICRO LETT	2311-6706	2150-5551	31.6	26	PHYSICS, APPLIED	Q1	4/179		59	"Biochemistry"	144
60	Agronomy-basel	3.3	Q1		60	MATERIALS SCIENCE & ENGINEERING R-REPORTS	MAT SCI ENG R	0927-796X	1879-212X	31.6	34.3	PHYSICS, APPLIED	Q1	4/179		60	"PLoS Pathog"	139
61	Mycorrhiza	3.3	Q1		61	Nature Reviews Endocrinology	NAT REV ENDOCRINOL	1759-5029	1759-5037	31	46.8	ENDOCRINOLOGY & METABOLISM	Q1	2/186		61	"Plant Biol (Stuttg)"	137
62	Phytobiomes Journal	3.3	Q1		62	Lancet Gastroenterology & Hepatology	LANCET GASTROENTEROL	N/A	2468-1253	30.9	29.6	GASTROENTEROLOGY & HEPATOLOGY	Q1	2/143		62	"BMC Bioinformatics"	127
63	Journal Of Natural Products	3.3	Q1		63	Lancet Psychiatry	LANCET PSYCHIAT	2215-0374	N/A	30.8	36.8	PSYCHIATRY	Q1	2/276		63	"Protoplasma"	126
64	Molecular Plant-microbe Interactions	3.2	Q2		64	Physiological Reviews	PHYSIOL REV	0031-9333	1522-1210	29.9	45	PHYSIOLOGY	Q1	1/85		64	"J Cell Sci"	124
65	Phytochemistry	3.2	Q2		65	Cancer Discovery	CANCER DISCOV	2159-8274	2159-8290	29.7	32.4	ONCOLOGY	Q1	8/322		65	"Mol Biol Rep"	123
66	Phytopathology Research	3.2	Q2		66	Nature Climate Change	NAT CLIM CHANGE	1758-678X	1758-6798	29.6	31.1	METEOROLOGY & ATMOSPHERIC SCIENCES	Q1	1/110		66	"Eur J Biochem"	122
67	Algae	3.1	Q2		67	Journal of Hematology & Oncology	J HEMATOL ONCOL	N/A	1756-8722	29.5	26.9	ONCOLOGY	Q1	9/322		67	"Mol Plant Pathol"	122
68	Plant Foods For Human Nutrition	3.1	Q2		68	Nature Reviews Rheumatology	NAT REV RHEUMATOL	1759-4790	1759-4804	29.4	30.6	RHEUMATOLOGY	Q1	1/57		68	"Plant Commun"	119
69	Journal Of Cotton Research	3.1	Q2		69	NATURE REVIEWS NEUROSCIENCE	NAT REV NEUROSCI	1471-003X	1471-0048	28.7	37.4	NEUROSCIENCES	Q1	2/310		69	"PLoS Biol"	118
70	Taxon	3	Q2		70	Advanced Powder Materials	ADV POWDER MATER	N/A	2772-834X	28.6	28.6	MATERIALS SCIENCE, MULTIDISCIPLINARY	Q1	10/438		70	"Cell Rep"	115
71	Phytochemical Analysis	3	Q2		71	Nature Reviews Nephrology	NAT REV NEPHROL	1759-5061	1759-507X	28.6	40	UROLOGY & NEPHROLOGY	Q1	1/126		71	"Funct Plant Biol"	114
72	Journal Of Plant Ecology	3	Q2		72	Annual Review of Pathology-Mechanisms of Disease	ANNU REV PATHOL-MECH	1553-4006	1553-4014	28.4	35.2	PATHOLOGY	Q1	1/88		72	"FEBS Lett"	114
73	Journal Of Ethnobiology And Ethnomedicine	2.9	Q2		73	Electrochemical Energy Reviews	ELECTROCHEM ENERGY R	2520-8489	2520-8136	28.4	30.1	ELECTROCHEMISTRY	Q1	2/45		73	"Transgenic Res"	113
74	Photosynthesis Research	2.9	Q2		74	Nature Reviews Neurology	NAT REV NEUROL	1759-4758	1759-4766	28.2	43.7	CLINICAL NEUROLOGY	Q1	2/277		74	"Genome Res"	113
75	Journal Of Phycology	2.8	Q2		75	CELL RESEARCH	CELL RES	1001-0602	1748-7838	28.1	36.4	CELL BIOLOGY	Q1	6/205		75	"Biochem Soc Trans"	113
76	Physiological And Molecular Plant Pathology	2.8	Q2		76	ASTRONOMY AND ASTROPHYSICS REVIEW	ASTRON ASTROPHYS REV	0935-4956	1432-0754	27.8	29.1	ASTRONOMY & ASTROPHYSICS	Q1	1/84		76	"Mol Cell"	110
77	Botanical Review	2.8	Q2		77	Cell Metabolism	CELL METAB	1550-4131	1932-7420	27.7	31.2	ENDOCRINOLOGY & METABOLISM	Q1	3/186		77	"Nat Genet"	106
78	Plant Signaling & Behavior	2.8	Q2		78	Molecular Cancer	MOL CANCER	N/A	1476-4598	27.7	31.3	ONCOLOGY	Q1	10/322		78	"EMBO Rep"	105
79	Applications In Plant Sciences	2.7	Q2		79	NATURE IMMUNOLOGY	NAT IMMUNOL	1529-2908	1529-2916	27.7	28.3	IMMUNOLOGY	Q1	2/181		79	"Genome"	96
80	South African Journal Of Botany	2.7	Q2		80	ADVANCED MATERIALS	ADV MATER	0935-9648	1521-4095	27.4	30.2	PHYSICS, CONDENSED MATTER	Q1	3/79		80	"Dev Biol"	91
81	Journal Of Plant Research	2.7	Q2		81	eLight	ELIGHT	2097-1710	2662-8643	27.2	27.2	OPTICS	Q1	2/119		81	"Proteomics"	90
82	Journal Of Plant Interactions	2.6	Q2		82	INTENSIVE CARE MEDICINE	INTENS CARE MED	0342-4642	1432-1238	27.1	24	CRITICAL CARE MEDICINE	Q1	2/54		82	"Plant Methods"	89
83	Molecular Breeding	2.6	Q2		83	Annual Review of Immunology	ANNU REV IMMUNOL	0732-0582	1545-3278	26.9	32	IMMUNOLOGY	Q1	3/181		83	"Photosynth Res"	88
84	Phytopathology	2.6	Q2		84	JOURNAL OF HEPATOLOGY	J HEPATOL	0168-8278	1600-0641	26.8	28	GASTROENTEROLOGY & HEPATOLOGY	Q1	3/143		84	"Arch Biochem Biophys"	81
85	Functional Plant Biology	2.6	Q2		85	Nature Biomedical Engineering	NAT BIOMED ENG	2157-846X	2157-846X	26.8	29.2	ENGINEERING, BIOMEDICAL	Q1	1/122		85	"Annu Rev Plant Biol"	79
86	In Silico Plants	2.6	Q2		86	Living Reviews in Relativity	LIVING REV RELATIV	2367-3613	1433-8351	26.3	37.9	PHYSICS, PARTICLES & FIELDS	Q1	45321		86	"Mol Ecol"	78
87	Aob Plants	2.6	Q2		87	Annual Review of Astronomy and Astrophysics	ANNU REV ASTRON ASTR	0066-4146	1545-4282	26.3	36.7	ASTRONOMY & ASTROPHYSICS	Q1	2/84		87	"BMC Evol Biol"	77
88	Alpine Botany	2.6	Q2		88	Science Robotics	SCI ROBOT	2470-9476	2470-9476	26.1	33.7	ROBOTICS	Q1	1/46		88	"Sci Adv"	76
89	Protoplasma	2.5	Q2		89	PROGRESS IN POLYMER SCIENCE	PROG POLYM SCI	0079-6700	1873-1619	26	29.5	POLYMER SCIENCE	Q1	1/94		89	"Autophagy"	75
90	American Journal Of Botany	2.4	Q2		90	Gastroenterology	GASTROENTEROLOGY	0016-5085	1528-0012	25.7	25.2	GASTROENTEROLOGY & HEPATOLOGY	Q1	4/143		90	"Virology"	74
91	Acta Physiologiae Plantarum	2.4	Q2		91	Nature Sustainability	NAT SUSTAIN	2398-9629	2398-9629	25.7	29.9	GREEN & SUSTAINABLE SCIENCE & TECHNOLOGY	Q1	1/91		91	"J Mol Evol"	73
92	Botanical Journal Of The Linnean Society	2.3	Q2		92	Immunity	IMMUNITY	1074-7613	1097-4180	25.5	33.2	IMMUNOLOGY	Q1	4/181		92	"Am J Bot"	72
93	Plant Direct	2.3	Q2		93	Lancet Public Health	LANCET PUBLIC HEALTH	2468-2667	2468-2667	25.4	29.9	PUBLIC, ENVIRONMENTAL & OCCUPATIONAL HEALTH	Q1	2/403		93	"Philos Trans R Soc Lond B Biol Sci"	67
94	Plant Pathology	2.3	Q2		94	MMWR-MORBIDITY AND MORTALITY WEEKLY REPORT	MMWR-MORBID MORTAL W	0149-2195	1545-861X	25.4	18.5	PUBLIC, ENVIRONMENTAL & OCCUPATIONAL HEALTH	Q1	2/403		94	"bioRxiv"	66
95	Plant Cell Tissue And Organ Culture	2.3	Q2		95	Annual Review of Fluid Mechanics	ANNU REV FLUID MECH	0066-4189	1545-4479	25.4	26.8	PHYSICS, FLUIDS & PLASMAS	Q1	1/40		95	"Mol Biol Cell"	65
96	Weed Research	2.2	Q2		96	EUROPEAN UROLOGY	EUR UROL	0302-2838	1873-7560	25.3	19.4	UROLOGY & NEPHROLOGY	Q1	2/126		96	"J Cell Biol"	61
97	Journal Of Plant Pathology	2.2	Q2		97	REVIEWS OF GEOPHYSICS	REV GEOPHYS	8755-1209	1944-9208	25.2	32.5	GEOCHEMISTRY & GEOPHYSICS	Q1	1/101		97	"Nat Biotechnol"	61
98	In Vitro Cellular & Developmental Biology-plant	2.2	Q2		98	Advances in Optics and Photonics	ADV OPT PHOTONICS	1943-8206	N/A	25.2	25.8	OPTICS	Q1	3/119		98	"Yi Chuan"	60
99	Journal Of Vegetation Science	2.2	Q2		99	JAMA Pediatrics	JAMA PEDIATR	2168-6203	2168-6211	24.7	20.4	PEDIATRICS	Q1	1/186		99	"J Proteome Res"	60
100	Theoretical And Experimental Plant Physiology	2.2	Q2		100	FUNGAL DIVERSITY	FUNGAL DIVERS	1560-2745	1878-9129	24.5	24.1	MYCOLOGY	Q1	1/33		100	"Cell Host Microbe"	60
101	Journal Of Plant Biology	2.2	Q2		101	Interdisciplinary Materials	INTERD MATER	2767-4401	2767-441X	24.5	24.7	PHYSICS, APPLIED	Q1	7/179		101	"Mol Cell Proteomics"	59
102	Plant Gene	2.2	Q2		102	Advanced Energy Materials	ADV ENERGY MATER	1614-6832	1614-6840	24.4	27.2	PHYSICS, CONDENSED MATTER	Q1	4/79		102	"J Bacteriol"	57
103	Journal Of Plant Diseases And Protection	2.1	Q2		103	Lancet Planetary Health	LANCET PLANET HEALTH	N/A	2542-5196	24.1	25.6	PUBLIC, ENVIRONMENTAL & OCCUPATIONAL HEALTH	Q1	4/403		103	"Anal Biochem"	57
104	Acta Agrobotanica	2.1	Q2		104	PHYSICS REPORTS-REVIEW SECTION OF PHYSICS LETTERS	PHYS REP	0370-1573	1873-6270	23.9	25.7	PHYSICS, MULTIDISCIPLINARY	Q1	3/110		104	"Funct Integr Genomics"	57
105	Journal Of Essential Oil Bearing Plants	2.1	Q2		105	Lancet Digital Health	LANCET DIGIT HEALTH	N/A	2589-7500	23.8	27.7	MEDICINE, GENERAL & INTERNAL	Q1	6/325		105	"Trends Genet"	55
106	Planta Medica	2.1	Q2		106	ACM COMPUTING SURVEYS	ACM COMPUT SURV	0360-0300	1557-7341	23.8	21.1	COMPUTER SCIENCE, THEORY & METHODS	Q1	1/143		106	"RNA"	55
107	Seed Science Research	2.1	Q2		107	iMeta	IMETA	2770-5986	2770-596X	23.7	23.7	MICROBIOLOGY	Q1	2/161		107	"Mol Cell Biol"	54
108	Photosynthetica	2.1	Q2		108	Annual Review of Psychology	ANNU REV PSYCHOL	0066-4308	1545-2085	23.6	27.9	PSYCHOLOGY, MULTIDISCIPLINARY	Q1	1/218		108	"Genomics"	54
109	Weed Science	2.1	Q2		109	Nature Food	NAT FOOD	N/A	2662-1355	23.6	25	FOOD SCIENCE & TECHNOLOGY	Q1	1/173		109	"J Virol"	52
110	Vegetation History And Archaeobotany	2.1	Q2		110	Nature Cancer	NAT CANCER	N/A	2662-1347	23.5	24.6	ONCOLOGY	Q1	11/322		110	"Chromosome Res"	52
111	Applied Vegetation Science	2	Q2		111	PROCEEDINGS OF THE IEEE	P IEEE	0018-9219	1558-2256	23.2	18.4	ENGINEERING, ELECTRICAL & ELECTRONIC	Q1	2/352		111	"Genes Genet Syst"	51
112	European Journal Of Phycology	2	Q2		112	Advanced Composites and Hybrid Materials	ADV COMPOS HYBRID MA	2522-0128	2522-0136	23.2	17.7	NANOSCIENCE & NANOTECHNOLOGY	Q1	5/140		112	"Sci Total Environ"	51
113	Breeding Science	2	Q2		113	GUT	GUT	0017-5749	1468-3288	23	24.5	GASTROENTEROLOGY & HEPATOLOGY	Q1	5/143		113	"Sci China Life Sci"	48
114	Haseltonia	2	Q2		114	Living Reviews in Solar Physics	LIVING REV SOL PHYS	2367-3648	1614-4961	23	24.6	ASTRONOMY & ASTROPHYSICS	Q1	3/84		114	"Evolution"	47
115	Phytopathologia Mediterranea	1.9	Q2		115	InfoMat	INFOMAT	N/A	2567-3165	22.7	21.7	MATERIALS SCIENCE, MULTIDISCIPLINARY	Q1	14/438		115	"FEBS J"	47
116	Plant Ecology	1.9	Q2		116	JAMA Internal Medicine	JAMA INTERN MED	2168-6106	2168-6114	22.5	22.5	MEDICINE, GENERAL & INTERNAL	Q1	7/325		116	"Genetika"	46
117	Aquatic Botany	1.9	Q2		117	JAMA Oncology	JAMA ONCOL	2374-2437	2374-2445	22.5	25.9	ONCOLOGY	Q1	12/322		117	"Traffic"	46
118	Advances In Weed Science	1.8	Q2		118	JAMA Psychiatry	JAMA PSYCHIAT	2168-622X	2168-6238	22.5	22.3	PSYCHIATRY	Q1	3/276		118	"Bioessays"	45
119	Tropical Plant Biology	1.8	Q2		119	EnergyChem	ENERGYCHEM	2589-7780	2589-7780	22.2	25.4	MATERIALS SCIENCE, MULTIDISCIPLINARY	Q1	15/438		119	"Photochem Photobiol Sci"	45
120	Willdenowia	1.8	Q2		120	ENDOCRINE REVIEWS	ENDOCR REV	0163-769X	1945-7189	22	26.5	ENDOCRINOLOGY & METABOLISM	Q1	4/186		120	"Appl Environ Microbiol"	44
121	Plant Pathology Journal	1.8	Q2		121	Cellular & Molecular Immunology	CELL MOL IMMUNOL	1672-7681	2042-0226	21.8	19.9	IMMUNOLOGY	Q1	5/181		121	"DNA Seq"	43
122	Review Of Palaeobotany And Palynology	1.7	Q2		122	JOURNAL OF THE AMERICAN COLLEGE OF CARDIOLOGY	J AM COLL CARDIOL	0735-1097	1558-3597	21.7	24.2	CARDIAC & CARDIOVASCULAR SYSTEMS	Q1	4/220		122	"Biotechnol Lett"	43
123	Plant Ecology & Diversity	1.7	Q2		123	Nature Human Behaviour	NAT HUM BEHAV	2397-3374	2397-3374	21.4	20.4	PSYCHOLOGY, EXPERIMENTAL	Q1	1/99		123	"Mol Microbiol"	42
124	Plant Biotechnology Reports	1.7	Q2		124	Annual Review of Public Health	ANNU REV PUBL HEALTH	0163-7525	1545-2093	21.4	25.7	PUBLIC, ENVIRONMENTAL & OCCUPATIONAL HEALTH	Q1	5/403		124	"Cell Mol Life Sci"	42
125	Seed Science And Technology	1.7	Q2		125	Annual Review of Plant Biology	ANNU REV PLANT BIOL	1543-5008	1545-2123	21.3	28.2	PLANT SCIENCES	Q1	1/265		125	"Nat Cell Biol"	42
126	Economic Botany	1.7	Q2		126	NATURE NEUROSCIENCE	NAT NEUROSCI	1097-6256	1546-1726	21.2	25.6	NEUROSCIENCES	Q1	4/310		126	"Protein Expr Purif"	41
127	European Journal Of Plant Pathology	1.7	Q2		127	Materials Today	MATER TODAY	1369-7021	1873-4103	21.1	25.4	MATERIALS SCIENCE, MULTIDISCIPLINARY	Q1	16/438		127	"Nat Chem Biol"	41
128	Flora	1.7	Q2		128	Journal of Thoracic Oncology	J THORAC ONCOL	1556-0864	1556-1380	21	16.5	RESPIRATORY SYSTEM	Q1	2/100		128	"J Genet Genomics"	41
129	Plant Protection Science	1.7	Q2		129	BLOOD	BLOOD	0006-4971	1528-0020	21	19.2	HEMATOLOGY	Q1	2/97		129	"Biochimie"	40
130	Plant Health Progress	1.7	Q2		130	Lancet Microbe	LANCET MICROBE	N/A	2666-5247	20.9	23.4	MICROBIOLOGY	Q1	3/161		130	"Biophys J"	39
131	Canadian Journal Of Plant Pathology	1.6	Q3		131	IEEE TRANSACTIONS ON PATTERN ANALYSIS AND MACHINE INTELLIGENCE	IEEE T PATTERN ANAL	0162-8828	1939-3539	20.8	22.2	ENGINEERING, ELECTRICAL & ELECTRONIC	Q1	3/352		131	"BMC Biol"	39
132	Plant Molecular Biology Reporter	1.6	Q3		132	Cell Host & Microbe	CELL HOST MICROBE	1931-3128	1934-6069	20.6	22.1	VIROLOGY	Q1	1/41		132	"J Biotechnol"	37
133	Lichenologist	1.6	Q3		133	Light-Science & Applications	LIGHT-SCI APPL	2095-5545	2047-7538	20.6	20.3	OPTICS	Q1	4/119		133	"BMC Syst Biol"	37
134	Journal Of Plant Biochemistry And Biotechnology	1.6	Q3		134	Advanced Photonics	ADV PHOTONICS	N/A	2577-5421	20.6	16.5	OPTICS	Q1	4/119		134	"Chemosphere"	37
135	Euphytica	1.6	Q3		135	Nature Microbiology	NAT MICROBIOL	2058-5276	2058-5276	20.5	21	MICROBIOLOGY	Q1	5/161		135	"Semin Cell Dev Biol"	36
136	Genetic Resources And Crop Evolution	1.6	Q3		136	JAMA Neurology	JAMA NEUROL	2168-6149	2168-6157	20.4	20.4	CLINICAL NEUROLOGY	Q1	3/277		136	"Anal Chem"	36
137	Botanica Marina	1.6	Q3		137	ANNALS OF THE RHEUMATIC DISEASES	ANN RHEUM DIS	0003-4967	1468-2060	20.3	18.4	RHEUMATOLOGY	Q1	2/57		137	"Heredity (Edinb)"	35
138	Plant Biosystems	1.6	Q3		138	COORDINATION CHEMISTRY REVIEWS	COORDIN CHEM REV	0010-8545	1873-3840	20.3	19.9	CHEMISTRY, INORGANIC & NUCLEAR	Q1	1/44		138	"Mutat Res"	34
139	Journal Of Plant Nutrition	1.6	Q3		139	Journal of Bioresources and Bioproducts	J BIORESOUR BIOPROD	2097-2415	2369-9698	20.2	N/A	MATERIALS SCIENCE, PAPER & WOOD	Q1	45314		139	"Protein Sci"	34
140	Sabrao Journal Of Breeding And Genetics	1.6	Q3		140	Applied Catalysis B-Environment and Energy	APPL CATAL B-ENVIRON	0926-3373	1873-3883	20.2	18.9	ENGINEERING, ENVIRONMENTAL	Q1	1/81		140	"Tree Physiol"	34
141	Phytoparasitica	1.5	Q3		141	INTERNATIONAL JOURNAL OF INFORMATION MANAGEMENT	INT J INFORM MANAGE	0268-4012	1873-4707	20.1	19.2	INFORMATION SCIENCE & LIBRARY SCIENCE	Q1	1/160		141	"Int J Dev Biol"	33
142	Tropical Plant Pathology	1.5	Q3		142	Cancer Communications	CANCER COMMUN	N/A	2523-3548	20.1	16.7	ONCOLOGY	Q1	14/322		142	"Photochem Photobiol"	33
143	Plant Breeding	1.5	Q3		143	Lancet Child & Adolescent Health	LANCET CHILD ADOLESC	2352-4642	2352-4642	19.9	19.8	PEDIATRICS	Q1	2/186		143	"Genetica"	32
144	Plant Systematics And Evolution	1.5	Q3		144	Lancet Global Health	LANCET GLOB HEALTH	2214-109X	2214-109X	19.9	26.4	PUBLIC, ENVIRONMENTAL & OCCUPATIONAL HEALTH	Q1	6/403		144	"Biol Chem"	32
145	Australian Systematic Botany	1.5	Q3		145	Cell Stem Cell	CELL STEM CELL	1934-5909	1875-9777	19.8	22.6	CELL BIOLOGY	Q1	8/205		145	"Curr Genet"	31
146	Phycologia	1.5	Q3		146	ANNALS OF INTERNAL MEDICINE	ANN INTERN MED	0003-4819	1539-3704	19.6	28.8	MEDICINE, GENERAL & INTERNAL	Q1	8/325		146	"Chromosoma"	31
147	Botany Letters	1.5	Q3		147	Carbon Energy	CARBON ENERGY	N/A	2637-9368	19.5	19.9	NANOSCIENCE & NANOTECHNOLOGY	Q1	6/140		147	"Adv Space Res"	31
148	Records Of Natural Products	1.5	Q3		148	AMERICAN JOURNAL OF RESPIRATORY AND CRITICAL CARE MEDICINE	AM J RESP CRIT CARE	1073-449X	1535-4970	19.3	20	RESPIRATORY SYSTEM	Q1	3/100		148	"Sci STKE"	31
149	International Journal Of Plant Sciences	1.5	Q3		149	Kidney International Supplements	KIDNEY INT SUPPL	2157-1724	2157-1716	19.3	14.2	UROLOGY & NEPHROLOGY	Q1	3/126		149	"Phytopathology"	31
150	Fottea	1.5	Q3		150	ACADEMY OF MANAGEMENT REVIEW	ACAD MANAGE REV	0363-7425	1930-3807	19.3	17.1	MANAGEMENT	Q1	1/401		150	"Amino Acids"	31
151	Plant Physiology Reports	1.5	Q3		151	PHARMACOLOGICAL REVIEWS	PHARMACOL REV	0031-6997	1521-0081	19.3	22.1	PHARMACOLOGY & PHARMACY	Q1	2/354		151	"Yi Chuan Xue Bao"	31
152	Journal Of Berry Research	1.5	Q3		152	ACS Energy Letters	ACS ENERGY LETT	2380-8195	2380-8195	19.3	20.8	NANOSCIENCE & NANOTECHNOLOGY	Q1	7/140		152	"Electrophoresis"	30
153	Turkish Journal Of Botany	1.5	Q3		153	Nature Chemistry	NAT CHEM	1755-4330	1755-4349	19.2	22	CHEMISTRY, MULTIDISCIPLINARY	Q1	7/230		153	"Genes Cells"	30
154	Palynology	1.4	Q3		154	Chem	CHEM-US	2451-9294	2451-9294	19.1	23.8	CHEMISTRY, MULTIDISCIPLINARY	Q1	8/230		154	"CSH Protoc"	30
155	Cryptogamie Algologie	1.4	Q3		155	CLINICAL MICROBIOLOGY REVIEWS	CLIN MICROBIOL REV	0893-8512	1098-6618	19	33.8	MICROBIOLOGY	Q1	6/161		155	"Methods Enzymol"	30
156	Plant Biotechnology	1.4	Q3		156	REPORTS ON PROGRESS IN PHYSICS	REP PROG PHYS	0034-4885	1361-6633	19	18.2	PHYSICS, MULTIDISCIPLINARY	Q1	4/110		156	"Curr Opin Genet Dev"	29
157	Brazilian Journal Of Botany	1.4	Q3		157	Nature Metabolism	NAT METAB	N/A	2522-5812	18.9	21	ENDOCRINOLOGY & METABOLISM	Q1	5/186		157	"J Biochem"	28
158	Notulae Botanicae Horti Agrobotanici Cluj-napoca	1.4	Q3		158	Energy Storage Materials	ENERGY STORAGE MATER	2405-8297	2405-8289	18.9	18.4	NANOSCIENCE & NANOTECHNOLOGY	Q1	8/140		158	"J Theor Biol"	28
159	Journal Of Asian Natural Products Research	1.3	Q3		159	Nature Machine Intelligence	NAT MACH INTELL	N/A	2522-5839	18.8	26.4	COMPUTER SCIENCE, INTERDISCIPLINARY APPLICATIONS	Q1	1/169		159	"Trends Cell Biol"	28
160	Phyton-international Journal Of Experimental Botany	1.3	Q3		160	Science Bulletin	SCI BULL	2095-9273	2095-9281	18.8	15.8	MULTIDISCIPLINARY SCIENCES	Q1	6/134		160	"Z Naturforsch C J Biosci"	28
161	Phytokeys	1.3	Q3		161	SusMat	SUSMAT	2766-8479	2692-4552	18.7	18.7	MATERIALS SCIENCE, MULTIDISCIPLINARY	Q1	20/438		161	"J Am Chem Soc"	28
162	Weed Biology And Management	1.3	Q3		162	PROGRESS IN RETINAL AND EYE RESEARCH	PROG RETIN EYE RES	1350-9462	1873-1635	18.6	20.3	OPHTHALMOLOGY	Q1	1/95		162	"Cytogenet Genome Res"	28
163	Invasive Plant Science And Management	1.3	Q3		163	Journal of Advanced Ceramics	J ADV CERAM	2226-4108	2227-8508	18.6	15	MATERIALS SCIENCE, CERAMICS	Q1	45322		163	"Cell Res"	28
164	Phytochemistry Letters	1.3	Q3		164	ADVANCED FUNCTIONAL MATERIALS	ADV FUNCT MATER	1616-301X	1616-3028	18.5	19.6	PHYSICS, CONDENSED MATTER	Q1	5/79		164	"Proteins"	27
165	Egyptian Journal Of Botany	1.3	Q3		165	Psychological Science in the Public Interest	PSYCHOL SCI PUBL INT	1529-1006	1539-6053	18.2	40	PSYCHOLOGY, MULTIDISCIPLINARY	Q1	2/218		165	"J Chem Ecol"	27
166	Weed Technology	1.3	Q3		166	Bioactive Materials	BIOACT MATER	N/A	2452-199X	18	18.2	MATERIALS SCIENCE, BIOMATERIALS	Q1	1/53		166	"J Proteomics"	27
167	Bradleya	1.2	Q3		167	Annual Review of Clinical Psychology	ANNU REV CLIN PSYCHO	1548-5943	1548-5951	17.8	21.9	PSYCHOLOGY, CLINICAL	Q1	1/180		167	"Nat Struct Mol Biol"	27
168	Journal Of Herbs Spices And Medicinal Plants	1.2	Q3		168	Nature Physics	NAT PHYS	1745-2473	1745-2481	17.6	19.3	PHYSICS, MULTIDISCIPLINARY	Q1	5/110		168	"J Vis Exp"	27
169	Annual Plant Reviews Online	1.2	Q3		169	Science Immunology	SCI IMMUNOL	2470-9468	2470-9468	17.6	19.1	IMMUNOLOGY	Q1	6/181		169	"Appl Microbiol Biotechnol"	26
170	Journal Of Bryology	1.2	Q3		170	PERIODONTOLOGY 2000	PERIODONTOL 2000	0906-6713	1600-0757	17.5	16.8	DENTISTRY, ORAL SURGERY & MEDICINE	Q1	1/157		170	"Curr Opin Biotechnol"	26
171	Journal Of Aquatic Plant Management	1.2	Q3		171	PSYCHOLOGICAL BULLETIN	PSYCHOL BULL	0033-2909	1939-1455	17.3	24.1	PSYCHOLOGY, MULTIDISCIPLINARY	Q1	3/218		171	"Sheng Wu Gong Cheng Xue Bao"	26
172	Journal Of Applied Botany And Food Quality	1.2	Q3		172	Computational Visual Media	COMPUT VIS MEDIA	2096-0433	2096-0662	17.3	N/A	COMPUTER SCIENCE, SOFTWARE ENGINEERING	Q1	1/131		172	"Nat Protoc"	26
173	Czech Journal Of Genetics And Plant Breeding	1.2	Q3		173	NATURE CELL BIOLOGY	NAT CELL BIOL	1465-7392	1476-4679	17.3	24.2	CELL BIOLOGY	Q1	9/205		173	"J Gen Virol"	25
174	Plant Genetic Resources-characterization And Utilization	1.2	Q3		174	Matter	MATTER-US	2590-2393	2590-2385	17.3	18.9	MATERIALS SCIENCE, MULTIDISCIPLINARY	Q1	22/438		174	"J Microsc"	25
175	Russian Journal Of Plant Physiology	1.1	Q3		175	TRENDS IN PLANT SCIENCE	TRENDS PLANT SCI	1360-1385	1878-4372	17.3	20.1	PLANT SCIENCES	Q1	2/265		175	"Mol Syst Biol"	25
176	Botanical Sciences	1.1	Q3		176	Advanced Fiber Materials	ADV FIBER MATER	2524-7921	2524-793X	17.2	15.7	MATERIALS SCIENCE, TEXTILES	Q1	45320		176	"Cold Spring Harb Symp Quant Biol"	25
177	Acta Botanica Croatica	1.1	Q3		177	IEEE Reviews in Biomedical Engineering	IEEE REV BIOMED ENG	1937-3333	1941-1189	17.2	N/A	ENGINEERING, BIOMEDICAL	Q1	3/122		177	"Sci China C Life Sci"	24
178	Plant Ecology And Evolution	1.1	Q3		178	Molecular Plant	MOL PLANT	1674-2052	1752-9867	17.1	21.4	PLANT SCIENCES	Q1	3/265		178	"Acta Crystallogr D Biol Crystallogr"	24
179	Tuexenia	1.1	Q3		179	AMERICAN JOURNAL OF BIOETHICS	AM J BIOETHICS	1526-5161	1536-0075	17	12.3	SOCIAL SCIENCES, BIOMEDICAL	Q1	1/46		179	"Eur J Cell Biol"	24
180	Ornamental Horticulture-revista Brasileira De Horticultura Ornamental	1.1	Q3		180	Nature Aging	NATURE AGING	N/A	2662-8465	17	17	NEUROSCIENCES	Q1	5/310		180	"J Biosci Bioeng"	24
181	Acta Societatis Botanicorum Poloniae	1.1	Q3		181	EUROPEAN JOURNAL OF HEART FAILURE	EUR J HEART FAIL	1388-9842	1879-0844	16.9	16.2	CARDIAC & CARDIOVASCULAR SYSTEMS	Q1	5/220		181	"Genet Mol Res"	24
182	Plant Species Biology	1.1	Q3		182	Nature Reviews Psychology	NAT REV PSYCHOL	N/A	2731-0574	16.8	16.8	PSYCHOLOGY, MULTIDISCIPLINARY	Q1	4/218		182	"Sex Plant Reprod"	23
183	Annals Of The Missouri Botanical Garden	1.1	Q3		183	Wiley Interdisciplinary Reviews-Computational Molecular Science	WIRES COMPUT MOL SCI	1759-0876	1759-0884	16.8	20	MATHEMATICAL & COMPUTATIONAL BIOLOGY	Q1	1/65		183	"Mol Biotechnol"	23
184	Journal Of Phytopathology	1.1	Q3		184	Nano Energy	NANO ENERGY	2211-2855	2211-3282	16.8	16.3	PHYSICS, APPLIED	Q1	10/179		184	"Comp Funct Genomics"	23
185	Archives Of Phytopathology And Plant Protection	1	Q3		185	INTERNATIONAL MATERIALS REVIEWS	INT MATER REV	0950-6608	1743-2804	16.8	18.7	MATERIALS SCIENCE, MULTIDISCIPLINARY	Q1	24/438		185	"BMC Res Notes"	23
186	Plant Root	1	Q3		186	Military Medical Research	MILITARY MED RES	2095-7467	2054-9369	16.7	14.8	MEDICINE, GENERAL & INTERNAL	Q1	9/325		186	"J Hered"	22
187	Nordic Journal Of Botany	1	Q3		187	TRENDS IN COGNITIVE SCIENCES	TRENDS COGN SCI	1364-6613	1879-307X	16.7	21.8	PSYCHOLOGY, EXPERIMENTAL	Q1	2/99		187	"Glycobiology"	22
188	Annali Di Botanica	1	Q3		188	TRENDS IN ECOLOGY & EVOLUTION	TRENDS ECOL EVOL	0169-5347	1872-8383	16.7	18.2	GENETICS & HEREDITY	Q1	3/191		188	"J Photochem Photobiol B"	21
189	Phytotaxa	1	Q3		189	BEHAVIORAL AND BRAIN SCIENCES	BEHAV BRAIN SCI	0140-525X	1469-1825	16.6	16.6	PSYCHOLOGY, BIOLOGICAL	Q1	45309		189	"Mol Phylogenet Evol"	21
190	Journal Of General Plant Pathology	1	Q3		190	EUROPEAN RESPIRATORY JOURNAL	EUR RESPIR J	0903-1936	1399-3003	16.6	17.6	RESPIRATORY SYSTEM	Q1	4/100		190	"Epigenetics"	21
191	Botany	1	Q3		191	NUCLEIC ACIDS RESEARCH	NUCLEIC ACIDS RES	0305-1048	1362-4962	16.6	16.1	BIOCHEMISTRY & MOLECULAR BIOLOGY	Q1	6/313		191	"Biotechniques"	20
192	Canadian Journal Of Plant Science	1	Q3		192	CIRCULATION RESEARCH	CIRC RES	0009-7330	1524-4571	16.5	20.3	PERIPHERAL VASCULAR DISEASE	Q1	2/96		192	"Biol Sci Space"	20
193	Folia Geobotanica	1	Q3		193	NEURO-ONCOLOGY	NEURO-ONCOLOGY	1522-8517	1523-5866	16.4	14.9	ONCOLOGY	Q1	15/322		193	"J Biochem Mol Biol"	20
194	Mediterranean Botany	1	Q3		194	ACCOUNTS OF CHEMICAL RESEARCH	ACCOUNTS CHEM RES	0001-4842	1520-4898	16.4	20.2	CHEMISTRY, MULTIDISCIPLINARY	Q1	12/230		194	"aBIOTECH"	20
195	Indian Journal Of Genetics And Plant Breeding	1	Q3		195	ACTA NUMERICA	ACTA NUMER	0962-4929	1474-0508	16.3	18.8	MATHEMATICS	Q1	1/489		195	"Cell Stress Chaperones"	19
196	Journal Of Crop Improvement	1	Q3		196	PSYCHOTHERAPY AND PSYCHOSOMATICS	PSYCHOTHER PSYCHOSOM	0033-3190	1423-0348	16.3	17.5	PSYCHOLOGY	Q1	4/92		196	"Dev Genes Evol"	19
197	Israel Journal Of Plant Sciences	0.9	Q4		197	National Science Review	NATL SCI REV	2095-5138	2053-714X	16.3	18.6	MULTIDISCIPLINARY SCIENCES	Q1	7/134		197	"BMC Biotechnol"	19
198	Botanica Serbica	0.9	Q4		198	RENEWABLE & SUSTAINABLE ENERGY REVIEWS	RENEW SUST ENERG REV	1364-0321	1879-0690	16.3	16.8	GREEN & SUSTAINABLE SCIENCE & TECHNOLOGY	Q1	3/91		198	"Bioorg Med Chem"	19
199	Systematic Botany	0.9	Q4		199	IEEE Geoscience and Remote Sensing Magazine	IEEE GEOSC REM SEN M	2473-2397	2168-6831	16.2	15.6	REMOTE SENSING	Q1	1/62		199	"Int Rev Cytol"	19
200	Kew Bulletin	0.9	Q4		200	ANGEWANDTE CHEMIE-INTERNATIONAL EDITION	ANGEW CHEM INT EDIT	1433-7851	1521-3773	16.1	16.2	CHEMISTRY, MULTIDISCIPLINARY	Q1	13/230		200	"Oncogene"	18
201	Australian Journal Of Botany	0.9	Q4		201	Journal of Eastern European and Central Asian Research	J E EUR CENT ASIAN R	2328-8272	2328-8280	1.6	1.4	ECONOMICS	Q2	273/597		201	"J Chromatogr A"	18
202	Acta Botanica Brasilica	0.9	Q4		202	Journal of Low Power Electronics and Applications	J LOW POWER ELECT AP	N/A	2079-9268	1.6	N/A	ENGINEERING, ELECTRICAL & ELECTRONIC	Q3	239/352		202	"Tsitol Genet"	18
203	Pakistan Journal Of Botany	0.9	Q4		203	JOURNAL OF SEISMOLOGY	J SEISMOL	1383-4649	1573-157X	1.6	1.6	GEOCHEMISTRY & GEOPHYSICS	Q3	55/101		203	"J Chromatogr B Analyt Technol Biomed Life Sci"	18
204	Australasian Plant Pathology	0.9	Q4		204	Journal of Thermal Science and Engineering Applications	J THERM SCI ENG APPL	1948-5085	1948-5093	1.6	1.6	THERMODYNAMICS	Q3	50/76		204	"C R Biol"	18
205	Grana	0.9	Q4		205	Lymphatic Research and Biology	LYMPHAT RES BIOL	1539-6851	1557-8585	1.6	2.4	PHYSIOLOGY	Q4	68/85		205	"J Evol Biol"	18
206	Bryologist	0.8	Q4		206	PACIFIC CONSERVATION BIOLOGY	PAC CONSERV BIOL	1038-2097	2204-4604	1.6	1.5	ECOLOGY	Q3	130/195		206	"Chembiochem"	18
207	Biologia Plantarum	0.8	Q4		207	TOWN PLANNING REVIEW	TOWN PLAN REV	0041-0020	1478-341X	1.6	1.8	URBAN STUDIES	Q3	44/77		207	"Nat Methods"	18
208	New Zealand Journal Of Botany	0.8	Q4		208	ASSAY AND DRUG DEVELOPMENT TECHNOLOGIES	ASSAY DRUG DEV TECHN	1540-658X	1557-8127	1.6	2.2	PHARMACOLOGY & PHARMACY	Q3	259/354		208	"FEMS Microbiol Lett"	17
209	Korean Journal Of Plant Taxonomy	0.8	Q4		209	ATMOSPHERE-OCEAN	ATMOS OCEAN	0705-5900	1480-9214	1.6	2	OCEANOGRAPHY	Q3	41/65		209	"Trends Biochem Sci"	17
210	Phytocoenologia	0.8	Q4		210	Birth Defects Research	BIRTH DEFECTS RES	2472-1727	2472-1727	1.6	2.7	TOXICOLOGY	Q4	90/106		210	"Annu Rev Genet"	17
211	Taiwania	0.8	Q4		211	CANADIAN JOURNAL OF PLANT PATHOLOGY	CAN J PLANT PATHOL	0706-0661	1715-2992	1.6	1.9	PLANT SCIENCES	Q3	138/265		211	"Annu Rev Cell Dev Biol"	17
212	Nova Hedwigia	0.8	Q4		212	CELESTIAL MECHANICS & DYNAMICAL ASTRONOMY	CELEST MECH DYN ASTR	0923-2958	1572-9478	1.6	1.8	MATHEMATICS, INTERDISCIPLINARY APPLICATIONS	Q3	70/135		212	"Ontogenez"	17
213	Bothalia	0.8	Q4		213	Central European Public Administration Review	CENT EUR PUBLIC ADM	2591-2240	2591-2259	1.6	0.8	PUBLIC ADMINISTRATION	Q3	55/91		213	"Curr Top Dev Biol"	17
214	Journal Of Plant Protection Research	0.7	Q4		214	CULTURAL GEOGRAPHIES	CULT GEOGR	1474-4740	1477-0881	1.6	1.9	GEOGRAPHY	Q2	75/171		214	"In Silico Biol"	17
215	Indian Journal Of Traditional Knowledge	0.7	Q4		215	HEAT TRANSFER ENGINEERING	HEAT TRANSFER ENG	0145-7632	1521-0537	1.6	1.9	THERMODYNAMICS	Q3	50/76		215	"Bioinformation"	17
216	Adansonia	0.7	Q4		216	IEEE PERVASIVE COMPUTING	IEEE PERVAS COMPUT	1536-1268	1558-2590	1.6	2.8	TELECOMMUNICATIONS	Q3	86/119		216	"Mol Biosyst"	17
217	Acta Botanica Mexicana	0.7	Q4		217	International Journal of Industrial Engineering Computations	INT J IND ENG COMP	1923-2926	1923-2934	1.6	1.9	OPERATIONS RESEARCH & MANAGEMENT SCIENCE	Q3	65/106		217	"Curr Opin Cell Biol"	16
218	American Fern Journal	0.7	Q4		218	IRRIGATION AND DRAINAGE	IRRIG DRAIN	1531-0353	1531-0361	1.6	1.7	WATER RESOURCES	Q3	90/127		218	"J Biosci"	16
219	Anales Del Jardin Botanico De Madrid	0.7	Q4		219	JOURNAL OF NEAR INFRARED SPECTROSCOPY	J NEAR INFRARED SPEC	0967-0335	1751-6552	1.6	1.8	SPECTROSCOPY	Q3	26/44		219	"Postepy Biochem"	16
220	Indian Journal Of Natural Products And Resources	0.7	Q4		220	Journal of Signal Processing Systems for Signal Image and Video Technology	J SIGNAL PROCESS SYS	1939-8018	1939-8115	1.6	1.5	ENGINEERING, ELECTRICAL & ELECTRONIC	Q3	239/352		220	"J Gravit Physiol"	15
221	Journal Of The Torrey Botanical Society	0.7	Q4		221	PLANT MOLECULAR BIOLOGY REPORTER	PLANT MOL BIOL REP	0735-9640	1572-9818	1.6	1.7	PLANT SCIENCES	Q3	138/265		221	"Symp Soc Exp Biol"	14
222	Plant Science Today	0.7	Q4		222	SOUTH AFRICAN JOURNAL OF ECONOMICS	S AFR J ECON	0038-2280	1813-6982	1.6	1.6	ECONOMICS	Q2	273/597		222	"Adv Exp Med Biol"	14
223	Annales Botanici Fennici	0.6	Q4		223	SYNAPSE	SYNAPSE	0887-4476	1098-2396	1.6	1.9	NEUROSCIENCES	Q4	261/310		223	"DNA Repair (Amst)"	14
224	Boletin De La Sociedad Argentina De Botanica	0.6	Q4		224	Traffic Injury Prevention	TRAFFIC INJ PREV	1538-9588	1538-957X	1.6	2.3	TRANSPORTATION	Q4	44/57		224	"Nat Rev Genet"	12
225	Candollea	0.6	Q4		225	CLINICAL EEG AND NEUROSCIENCE	CLIN EEG NEUROSCI	1550-0594	2169-5202	1.6	1.9	PSYCHOLOGY	Q3	59/92		225	"Cell Biol Int"	10
226	Bangladesh Journal Of Plant Taxonomy	0.6	Q4		226	Conservation & Society	CONSERV SOC	0972-4923	0975-3133	1.6	2.5	ENVIRONMENTAL STUDIES	Q4	140/182		226	"Nat Ecol Evol"	10
227	Herzogia	0.6	Q4		227	ECONOMICA	ECONOMICA	0013-0427	1468-0335	1.6	2.1	ECONOMICS	Q2	273/597		227	"Nat Microbiol"	10
228	Hacquetia	0.6	Q4		228	Journal of Clinical Medicine Research-Canada	J CLIN MED RES-CAN	1918-3003	1918-3011	1.6	N/A	MEDICINE, GENERAL & INTERNAL	Q2	124/325		228	"Protein Cell"	7
229	Brittonia	0.6	Q4		229	Journal of Electromagnetic Engineering and Science	J ELECTROMAGN ENG SC	2671-7255	2671-7263	1.6	1.4	ENGINEERING, ELECTRICAL & ELECTRONIC	Q3	239/352		229	"Methods Cell Biol"	6
230	Australasian Plant Disease Notes	0.6	Q4		230	NEUROREPORT	NEUROREPORT	0959-4965	1473-558X	1.6	1.6	NEUROSCIENCES	Q4	261/310		230	"J Mol Model"	6
231	Journal Of Plant Registrations	0.6	Q4		231	SCANDINAVIAN JOURNAL OF GASTROENTEROLOGY	SCAND J GASTROENTERO	0036-5521	1502-7708	1.6	2.3	GASTROENTEROLOGY & HEPATOLOGY	Q3	106/143		231	"Cell Discov"	6
232	Blumea	0.6	Q4		232	ANALYTICAL LETTERS	ANAL LETT	0003-2719	1532-236X	1.6	1.9	CHEMISTRY, ANALYTICAL	Q3	78/106		232	"J Exp Biol"	3
233	Acta Biologica Cracoviensia Series Botanica	0.5	Q4		233	Biointerphases	BIOINTERPHASES	1934-8630	1559-4106	1.6	1.9	MATERIALS SCIENCE, BIOMATERIALS	Q4	47/53		233	"Nat Nanotechnol"	3
234	Cryptogamie Bryologie	0.5	Q4		234	Ethnobiology and Conservation	ETHNOBIOL CONSERV	2238-4782	2238-4782	1.6	1.5	BIODIVERSITY CONSERVATION	Q3	40/74		234	"Chem Pharm Bull (Tokyo)"	2
235	Telopea	0.5	Q4		235	Journal of Mind and Medical Sciences	J MIND MED SCI	2392-7674	2392-7674	1.6	0.9	MEDICINE, GENERAL & INTERNAL	Q2	124/325		235	"Genesis"	2
236	Novon	0.5	Q4		236	Journal of Transport and Land Use	J TRANSP LAND USE	1938-7849	1938-7849	1.6	2.5	TRANSPORTATION	Q4	44/57		236	"nan"	1
237	Journal Of Medicinal Plants And By-products-jmpb	0.5	Q4		237	Practice Periodical on Structural Design and Construction	PRACT PERIOD STRUCT	1084-0680	1943-5576	1.6	1.4	ENGINEERING, CIVIL	Q3	108/181		237	"Nat Immunol"	1
238	Gayana Botanica	0.4	Q4		238	PROCEEDINGS OF THE INSTITUTION OF MECHANICAL ENGINEERS PART J-JOURNAL OF ENGINEERING TRIBOLOGY	P I MECH ENG J-J ENG	1350-6501	2041-305X	1.6	1.8	ENGINEERING, MECHANICAL	Q3	109/180		238	"Nat Mater"	1
239	Maydica	0.4	Q4		239	Zdravstveno Varstvo	ZDRAV VARST	0351-0026	1854-2476	1.6	1.4	PUBLIC, ENVIRONMENTAL & OCCUPATIONAL HEALTH	Q3	273/403		239	"Nat Rev Immunol"	1
240	Modern Phytomorphology	0.4	Q4		240	ANTICANCER RESEARCH	ANTICANCER RES	0250-7005	1791-7530	1.6	1.8	ONCOLOGY	Q4	253/322				60429
241	Bangladesh Journal Of Botany	0.4	Q4		241	AUSTRAL ECOLOGY	AUSTRAL ECOL	1442-9985	1442-9993	1.6	1.7	ECOLOGY	Q3	130/195
242	Journal Fur Kulturpflanzen	0.4	Q4		242	GEMS & GEMOLOGY	GEMS GEMOL	0016-626X	2376-4473	1.6	2.4	MINERALOGY	Q2	15/30
243	Turczaninowia	0.4	Q4		243	Genes & Genomics	GENES GENOM	1976-9571	2092-9293	1.6	1.7	GENETICS & HEREDITY	Q3	143/191
244	Acta Phytotaxonomica Et Geobotanica	0.3	Q4		244	Information Security Journal	INF SECUR J	1939-3555	1939-3547	1.6	1.8	COMPUTER SCIENCE, INFORMATION SYSTEMS	Q3	168/249
245	Iheringia Serie Botanica	0.3	Q4		245	International Journal of E-Planning Research	INT J E-PLAN RES	2160-9918	2160-9926	1.6	1.5	REGIONAL & URBAN PLANNING	Q4	45/54
246	Scientific Papers-series B-horticulture	0.3	Q4		246	JOURNAL OF AMBULATORY CARE MANAGEMENT	J AMBUL CARE MANAG	0148-9917	1550-3267	1.6	1.3	HEALTH CARE SCIENCES & SERVICES	Q3	112/174
247	Phytoprotection	0.3	Q4		247	Journal of Electrical Engineering & Technology	J ELECTR ENG TECHNOL	1975-0102	2093-7423	1.6	1.4	ENGINEERING, ELECTRICAL & ELECTRONIC	Q3	239/352
248	Castanea	0.2	Q4		248	JOURNAL OF IMMUNOLOGICAL METHODS	J IMMUNOL METHODS	0022-1759	1872-7905	1.6	1.9	IMMUNOLOGY	Q4	152/181
249	Rhodora	0.2	Q4		249	NETWORKS & SPATIAL ECONOMICS	NETW SPAT ECON	1566-113X	1572-9427	1.6	2.1	TRANSPORTATION SCIENCE & TECHNOLOGY	Q3	46/72
250	Phyton-annales Rei Botanicae	0.1	Q4		250	Organogenesis	ORGANOGENESIS	1547-6278	1555-8592	1.6	2.5	ENGINEERING, BIOMEDICAL	Q4	95/122
251	Gorteria	0.1	Q4		251	Cardiovascular Engineering and Technology	CARDIOVASC ENG TECHN	1869-408X	1869-4098	1.6	2.1	ENGINEERING, BIOMEDICAL	Q4	95/122
252	Zeitschrift Fur Arznei- & Gewurzpflanzen	-	Q4		252	CHEMOECOLOGY	CHEMOECOLOGY	0937-7409	1423-0445	1.6	2	ECOLOGY	Q3	130/195
					253	CURRENT THERAPEUTIC RESEARCH-CLINICAL AND EXPERIMENTAL	CURR THER RES CLIN E	0011-393X	1879-0313	1.6	1.8	MEDICINE, RESEARCH & EXPERIMENTAL	Q3	137/189
					254	Journal of Clinical Virology Plus	J CLIN VIROL PLUS	2667-0380	2667-0380	1.6	1.6	VIROLOGY	Q4	33/41
					255	Journal of Geophysics and Engineering	J GEOPHYS ENG	1742-2132	1742-2140	1.6	1.9	GEOCHEMISTRY & GEOPHYSICS	Q3	55/101
					256	JOURNAL OF INTERVENTIONAL CARDIOLOGY	J INTERV CARDIOL	0896-4327	1540-8183	1.6	1.9	CARDIAC & CARDIOVASCULAR SYSTEMS	Q3	137/220
					257	Journal of Medical and Biological Engineering	J MED BIOL ENG	1609-0985	2199-4757	1.6	1.8	ENGINEERING, BIOMEDICAL	Q4	95/122
					258	Journal of Property Investment & Finance	J PROP INVEST FINANC	1463-578X	1470-2002	1.6	1.5	BUSINESS, FINANCE	Q3	125/231
					259	Scientific Drilling	SCI DRILL	1816-8957	1816-3459	1.6	1.2	GEOSCIENCES, MULTIDISCIPLINARY	Q3	165/253
					260	Transplant Immunology	TRANSPL IMMUNOL	0966-3274	1878-5492	1.6	1.5	TRANSPLANTATION	Q3	20/31
					261	Accounting Perspectives	ACCOUNT PERSPECT	1911-382X	1911-3838	1.6	1.9	BUSINESS, FINANCE	Q3	125/231
					262	ACTA OPTICA SINICA	ACTA OPT SIN	0253-2239	0253-2239	1.6	1.1	OPTICS	Q3	79/119
					263	CHINESE JOURNAL OF GEOPHYSICS-CHINESE EDITION	CHINESE J GEOPHYS-CH	0001-5733	0001-5733	1.6	1.4	GEOCHEMISTRY & GEOPHYSICS	Q3	55/101
					264	ELECTRICAL ENGINEERING	ELECTR ENG	0948-7921	1432-0487	1.6	1.7	ENGINEERING, ELECTRICAL & ELECTRONIC	Q3	239/352
					265	Information and Computer Security	INF COMPUT SECUR	2056-4961	2056-4961	1.6	2.1	COMPUTER SCIENCE, INFORMATION SYSTEMS	Q3	168/249
					266	International Journal of Breast Cancer	INT J BREAST CANCER	2090-3170	2090-3189	1.6	1.9	ONCOLOGY	Q4	253/322
					267	International Journal of Population Data Science (IJPDS)	INT J POPUL DATA SCI	N/A	2399-4908	1.6	N/A	SOCIAL SCIENCES, INTERDISCIPLINARY	Q2	81/263
					268	Journal of Micro-Bio Robotics	J MICRO BIO ROBOT	2194-6418	2194-6426	1.6	1.5	ROBOTICS	Q3	34/46
					269	JOURNAL OF SENSORY STUDIES	J SENS STUD	0887-8250	1745-459X	1.6	1.8	FOOD SCIENCE & TECHNOLOGY	Q3	126/173
					270	MethodsX	METHODSX	N/A	2215-0161	1.6	2.1	MULTIDISCIPLINARY SCIENCES	Q2	61/134
					271	Middle East Fertility Society Journal	MIDDLE EAST FERTIL S	1110-5690	2090-3251	1.6	1.5	REPRODUCTIVE BIOLOGY	Q4	32/39
					272	Revista Portuguesa de Cardiologia	REV PORT CARDIOL	0870-2551	0304-4750	1.6	1.5	CARDIAC & CARDIOVASCULAR SYSTEMS	Q3	137/220
					273	WATER INTERNATIONAL	WATER INT	0250-8060	1941-1707	1.6	2.6	WATER RESOURCES	Q3	90/127
					274	Chinese Journal of Urban and Environmental Studies	CHIN J URBAN ENV STU	2345-7481	2345-752X	1.6	1.2	URBAN STUDIES	Q3	44/77
					275	ELECTROMAGNETIC BIOLOGY AND MEDICINE	ELECTROMAGN BIOL MED	1536-8378	1536-8386	1.6	1.8	BIOPHYSICS	Q4	60/77
					276	ISIJ INTERNATIONAL	ISIJ INT	0915-1559	1347-5460	1.6	1.8	METALLURGY & METALLURGICAL ENGINEERING	Q2	44/90
					277	Journal of Ocean Engineering and Marine Energy	J OCEAN ENG MAR ENER	2198-6444	2198-6452	1.6	N/A	ENGINEERING, OCEAN	Q3	45614
					278	Journal of Public Mental Health	J PUBLIC MENT HEALTH	1746-5729	2042-8731	1.6	1.4	PUBLIC, ENVIRONMENTAL & OCCUPATIONAL HEALTH	Q3	273/403
					279	LICHENOLOGIST	LICHENOLOGIST	0024-2829	1096-1135	1.6	1.3	PLANT SCIENCES	Q3	138/265
					280	NeuroSci	NEUROSCI-BASEL	N/A	2673-4087	1.6	1.5	NEUROSCIENCES	Q4	261/310
					281	Team Performance Management	TEAM PERFORM MANAG	1352-7592	1758-6860	1.6	2.1	MANAGEMENT	Q3	280/401
					282	WETLANDS ECOLOGY AND MANAGEMENT	WETL ECOL MANAG	0923-4861	1572-9834	1.6	1.6	WATER RESOURCES	Q3	90/127
					283	Archives of Endocrinology Metabolism	ARCH ENDOCRIN METAB	2359-3997	2359-4292	1.6	1.8	ENDOCRINOLOGY & METABOLISM	Q4	149/186
					284	Asia Pacific Allergy	ASIA PAC ALLERGY	2233-8276	2233-8268	1.6	1.7	ALLERGY	Q3	27/39
					285	INTERNATIONAL JOURNAL OF CONTROL	INT J CONTROL	0020-7179	1366-5820	1.6	1.8	AUTOMATION & CONTROL SYSTEMS	Q3	58/84
					286	JOURNAL OF INVASIVE CARDIOLOGY	J INVASIVE CARDIOL	1042-3931	1557-2501	1.6	1.5	CARDIAC & CARDIOVASCULAR SYSTEMS	Q3	137/220
					287	Journal of Neuroscience Psychology and Economics	J NEUROSCI PSYCHOL E	1937-321X	2151-318X	1.6	1.4	PSYCHOLOGY, MULTIDISCIPLINARY	Q2	109/218
					288	MICROSYSTEM TECHNOLOGIES-MICRO-AND NANOSYSTEMS-INFORMATION STORAGE AND PROCESSING SYSTEMS	MICROSYST TECHNOL	0946-7076	1432-1858	1.6	1.6	PHYSICS, APPLIED	Q3	131/179
					289	AQUATIC MICROBIAL ECOLOGY	AQUAT MICROB ECOL	0948-3055	1616-1564	1.6	1.4	MICROBIOLOGY	Q4	140/161
					290	ARCTIC ANTARCTIC AND ALPINE RESEARCH	ARCT ANTARCT ALP RES	1523-0430	1938-4246	1.6	1.9	GEOGRAPHY, PHYSICAL	Q3	41/65
					291	International Journal of Surgical Oncology	INT J SURG ONCOL	2090-1402	2090-1410	1.6	2.3	ONCOLOGY	Q4	253/322
					292	Journal for Specialists in Group Work	J SPEC GROUP WORK	0193-3922	1549-6295	1.6	1.6	PSYCHOLOGY, CLINICAL	Q3	110/180
					293	Journal of Water Sanitation and Hygiene for Development	J WATER SANIT HYG DE	2043-9083	2408-9362	1.6	1.6	WATER RESOURCES	Q3	90/127
					294	Jurnal Tribologi	J TRIBOLOGI	2289-7232	2289-7232	1.6	1.2	ENGINEERING, MECHANICAL	Q3	109/180
					295	MOLECULAR PHYSICS	MOL PHYS	0026-8976	1362-3028	1.6	1.6	PHYSICS, ATOMIC, MOLECULAR & CHEMICAL	Q3	26/40
					296	NETWORKS	NETWORKS	0028-3045	1097-0037	1.6	3.7	OPERATIONS RESEARCH & MANAGEMENT SCIENCE	Q3	65/106
					297	Qualitative Market Research	QUAL MARK RES	1352-2752	1758-7646	1.6	2.1	BUSINESS	Q3	210/302
					298	Water Practice and Technology	WATER PRACT TECHNOL	N/A	1751-231X	1.6	1.3	WATER RESOURCES	Q3	90/127
					299	Canadian Geriatrics Journal	CAN GERIATR J	N/A	1925-8348	1.6	2.7	GERIATRICS & GERONTOLOGY	Q4	57/74
					300	Technology Innovation Management Review	TECHNOL INNOV MANAG	1927-0321	1927-0321	1.6	2.9	MANAGEMENT	Q3	280/401
					301	TRANSPORTATION RESEARCH RECORD	TRANSPORT RES REC	0361-1981	2169-4052	1.6	1.9	TRANSPORTATION SCIENCE & TECHNOLOGY	Q3	46/72
					302	Collnet Journal of Scientometrics and Information Management	COLLNET J SCIENTOMET	0973-7766	2168-930X	1.6	1.4	INFORMATION SCIENCE & LIBRARY SCIENCE	Q2	65/160
					303	Iranian Journal of Medical Sciences	IRAN J MED SCI	0253-0716	1735-3688	1.6	1.8	MEDICINE, GENERAL & INTERNAL	Q2	124/325
					304	Journal of Advanced Concrete Technology	J ADV CONCR TECHNOL	1346-8014	1347-3913	1.6	2.1	MATERIALS SCIENCE, MULTIDISCIPLINARY	Q4	331/438
					305	Journal of Aging Research	J AGING RES	2090-2204	2090-2212	1.6	3.1	GERIATRICS & GERONTOLOGY	Q4	57/74
					306	Journal of Human Capital	J HUM CAPITAL	1932-8575	1932-8664	1.6	1.8	ECONOMICS	Q2	273/597
					307	JOURNAL OF PLANT BIOCHEMISTRY AND BIOTECHNOLOGY	J PLANT BIOCHEM BIOT	0971-7811	0974-1275	1.6	1.7	PLANT SCIENCES	Q3	138/265
					308	RADIO SCIENCE	RADIO SCI	0048-6604	1944-799X	1.6	1.7	TELECOMMUNICATIONS	Q3	86/119
					309	Revista Espanola de Medicina Nuclear e Imagen Molecular	REV ESP MED NUCL IMA	2253-654X	N/A	1.6	1.2	RADIOLOGY, NUCLEAR MEDICINE & MEDICAL IMAGING	Q3	122/204
					310	Romanian Journal of Internal Medicine	ROM J INTERN MED	1582-3296	2501-062X	1.6	1.7	MEDICINE, GENERAL & INTERNAL	Q2	124/325
					311	Statistica	STATISTICA	0390-590X	1973-2201	1.6	1.7	STATISTICS & PROBABILITY	Q1	38/168
					312	Visitor Studies	VISIT STUD	1064-5578	1934-7715	1.6	2.3	HOSPITALITY, LEISURE, SPORT & TOURISM	Q3	82/139
					313	CHINESE JOURNAL OF ELECTRONICS	CHINESE J ELECTRON	1022-4653	2075-5597	1.6	1.1	ENGINEERING, ELECTRICAL & ELECTRONIC	Q3	239/352
					314	IET Energy Systems Integration	IET ENERG SYST INTEG	N/A	2516-8401	1.6	2	ENGINEERING, ELECTRICAL & ELECTRONIC	Q3	239/352
					315	International Journal of Innovation and Technology Management	INT J INNOV TECHNOL	0219-8770	1793-6950	1.6	2.2	MANAGEMENT	Q3	280/401
					316	International Journal of Intelligent Engineering Informatics	INT J INTELL ENG INF	1758-8715	1758-8723	1.6	1.3	COMPUTER SCIENCE, INTERDISCIPLINARY APPLICATIONS	Q3	125/169
					317	MATERIALS AND CORROSION-WERKSTOFFE UND KORROSION	MATER CORROS	0947-5117	1521-4176	1.6	1.8	METALLURGY & METALLURGICAL ENGINEERING	Q2	44/90
					318	Toxicology and Environmental Health Sciences	TOXICOL ENV HEALTH	2005-9752	2233-7784	1.6	N/A	TOXICOLOGY	Q4	90/106
					319	Communicable Diseases Intelligence	COMMUN DIS INTELL	0725-3141	2209-6051	1.6	1.5	INFECTIOUS DISEASES	Q4	100/132
					320	ECHOCARDIOGRAPHY-A JOURNAL OF CARDIOVASCULAR ULTRASOUND AND ALLIED TECHNIQUES	ECHOCARDIOGR-J CARD	0742-2822	1540-8175	1.6	1.7	CARDIAC & CARDIOVASCULAR SYSTEMS	Q3	137/220
					321	International Journal of Food Engineering	INT J FOOD ENG	2194-5764	1556-3758	1.6	2	FOOD SCIENCE & TECHNOLOGY	Q3	126/173
					322	International Maritime Health	INT MARIT HEALTH	1641-9251	2081-3252	1.6	1.5	PUBLIC, ENVIRONMENTAL & OCCUPATIONAL HEALTH	Q3	273/403
					323	Iranian Journal of Biotechnology	IRAN J BIOTECHNOL	1728-3043	1728-3043	1.6	1.8	BIOTECHNOLOGY & APPLIED MICROBIOLOGY	Q4	141/174
					324	JOURNAL OF IRRIGATION AND DRAINAGE ENGINEERING	J IRRIG DRAIN ENG	0733-9437	1943-4774	1.6	1.8	WATER RESOURCES	Q3	90/127
					325	Sensor Review	SENSOR REV	0260-2288	1758-6828	1.6	1.6	INSTRUMENTS & INSTRUMENTATION	Q3	48/76
					326	Australian Journal of Civil Engineering	AUST J CIV ENG	1448-8353	2204-2245	1.6	1.8	ENGINEERING, CIVIL	Q3	108/181
					327	Canadian Pharmacists Journal	CAN PHARM J	1715-1635	1913-701X	1.6	2	PHARMACOLOGY & PHARMACY	Q3	259/354
					328	Central European Business Review	CENT EUR BUS REV	N/A	1805-4862	1.6	1.5	BUSINESS	Q3	210/302
					329	JOURNAL OF ENVIRONMENTAL ENGINEERING	J ENVIRON ENG	0733-9372	1943-7870	1.6	1.8	ENVIRONMENTAL SCIENCES	Q4	282/358
					330	Journal of Oleo Science	J OLEO SCI	1345-8957	1347-3352	1.6	1.8	FOOD SCIENCE & TECHNOLOGY	Q3	126/173
					331	Journal of Superconductivity and Novel Magnetism	J SUPERCOND NOV MAGN	1557-1939	1557-1947	1.6	1.6	PHYSICS, CONDENSED MATTER	Q3	55/79
					332	Biophysics and Physicobiology	BIOPHYS PHYSICOBIOL	N/A	2189-4779	1.6	1.4	BIOPHYSICS	Q4	60/77
					333	Electrical Engineering & Electromechanics	ELECTR ENG ELECTROME	2074-272X	2309-3404	1.6	0.9	ENGINEERING, ELECTRICAL & ELECTRONIC	Q3	239/352
					334	Journal of Gastrointestinal Cancer	J GASTROINTEST CANC	1941-6628	1941-6636	1.6	1.4	ONCOLOGY	Q4	253/322
					335	Organization Technology and Management in Construction	ORGAN TECHNOL MANAG	1847-5450	1847-6228	1.6	1.7	MANAGEMENT	Q3	280/401
					336	SOIL & SEDIMENT CONTAMINATION	SOIL SEDIMENT CONTAM	1532-0383	1549-7887	1.6	2.4	ENVIRONMENTAL SCIENCES	Q4	282/358
					337	Advances in Astronomy	ADV ASTRON	1687-7969	1687-7977	1.6	1.3	ASTRONOMY & ASTROPHYSICS	Q3	51/84
					338	Aerosol Science and Engineering	AEROSOL SCI ENG	2510-375X	2510-3768	1.6	1.6	ENVIRONMENTAL SCIENCES	Q4	282/358
					339	AIMS Environmental Science	AIMS ENVIRON SCI	2372-0344	2372-0352	1.6	1.7	ENVIRONMENTAL SCIENCES	Q4	282/358
					340	Future Cardiology	FUTUR CARDIOL	1479-6678	1744-8298	1.6	1.6	CARDIAC & CARDIOVASCULAR SYSTEMS	Q3	137/220
					341	GROWTH HORMONE & IGF RESEARCH	GROWTH HORM IGF RES	1096-6374	1532-2238	1.6	1.7	ENDOCRINOLOGY & METABOLISM	Q4	149/186
					342	Italian Journal of Agrometeorology-Rivista Italiana di Agrometeorologia	ITAL J AGROMETEOROL	2038-5625	2038-5625	1.6	1.2	METEOROLOGY & ATMOSPHERIC SCIENCES	Q4	90/110
					343	Journal of Vascular Access	J VASC ACCESS	1129-7298	1724-6032	1.6	1.9	PERIPHERAL VASCULAR DISEASE	Q3	65/96
					344	MICROELECTRONICS RELIABILITY	MICROELECTRON RELIAB	0026-2714	1872-941X	1.6	1.6	PHYSICS, APPLIED	Q3	131/179
					345	Preventive Nutrition and Food Science	PREV NUTR FOOD SCI	2287-1098	2287-8602	1.6	N/A	NUTRITION & DIETETICS	Q4	90/114
					346	Systems Engineering	SYSTEMS ENG	1098-1241	1520-6858	1.6	2	OPERATIONS RESEARCH & MANAGEMENT SCIENCE	Q3	65/106
					347	ACTA HISTOCHEMICA ET CYTOCHEMICA	ACTA HISTOCHEM CYTOC	0044-5991	1347-5800	1.6	1.8	CELL BIOLOGY	Q4	187/205
					348	Nitrogen	NITROGEN-BASEL	N/A	2504-3129	1.6	1.6	ENVIRONMENTAL SCIENCES	Q4	282/358
					349	BIOTECHNIC & HISTOCHEMISTRY	BIOTECH HISTOCHEM	1052-0295	1473-7760	1.6	2	CELL BIOLOGY	Q4	187/205
					350	Journal of Economics	J ECON	0931-8658	1617-7134	1.6	1.4	ECONOMICS	Q2	273/597
					351	JOURNAL OF THE CHINESE CHEMICAL SOCIETY	J CHIN CHEM SOC-TAIP	0009-4536	2192-6549	1.6	1.7	CHEMISTRY, MULTIDISCIPLINARY	Q3	152/230
					352	Transactions on Electrical and Electronic Materials	TRANS ELECTR ELECTRO	1229-7607	2092-7592	1.6	1.6	MATERIALS SCIENCE, MULTIDISCIPLINARY	Q4	331/438
					353	Bioelectricity	BIOELECTRICITY	2576-3105	2576-3113	1.6	2.4	ELECTROCHEMISTRY	Q4	35/45
					354	CANADIAN JOURNAL OF CHEMICAL ENGINEERING	CAN J CHEM ENG	0008-4034	1939-019X	1.6	2	ENGINEERING, CHEMICAL	Q3	113/170
					355	THEORETICAL CHEMISTRY ACCOUNTS	THEOR CHEM ACC	1432-881X	1432-2234	1.6	1.7	CHEMISTRY, PHYSICAL	Q4	154/178
					356	EUROPEAN PHYSICAL JOURNAL B	EUR PHYS J B	1434-6028	1434-6036	1.6	1.3	PHYSICS, CONDENSED MATTER	Q3	55/79
					357	Reports of Biochemistry and Molecular Biology	REP BIOCHEM MOL BIOL	2322-3480	2322-3480	1.6	1.8	BIOCHEMISTRY & MOLECULAR BIOLOGY	Q4	268/313
					358	SOUTHERN AFRICAN JOURNAL OF HIV MEDICINE	S AFR J HIV MED	1608-9693	2078-6751	1.6	1.9	VIROLOGY	Q4	33/41
					359	HIGH TEMPERATURE MATERIALS AND PROCESSES	HIGH TEMP MAT PR-ISR	0334-6455	2191-0324	1.6	1.4	MATERIALS SCIENCE, MULTIDISCIPLINARY	Q4	331/438
					360	SOFT MATERIALS	SOFT MATER	1539-445X	1539-4468	1.6	1.7	MATERIALS SCIENCE, MULTIDISCIPLINARY	Q4	331/438
					361	CHEMICAL AND BIOCHEMICAL ENGINEERING QUARTERLY	CHEM BIOCHEM ENG Q	0352-9568	1846-5153	1.6	1.6	ENGINEERING, CHEMICAL	Q3	113/170
					362	International Journal of Mycobacteriology	INT J MYCOBACT	2212-5531	2212-554X	1.6	1.3	MICROBIOLOGY	Q4	140/161
					363	JOURNAL OF THE CHILEAN CHEMICAL SOCIETY	J CHIL CHEM SOC	0717-9707	0717-9707	1.6	1.6	CHEMISTRY, MULTIDISCIPLINARY	Q3	152/230
					364	Manufacturing Technology	MANUF TECHNOL	1213-2489	2787-9402	1.6	N/A	MATERIALS SCIENCE, MULTIDISCIPLINARY	Q4	331/438
					365	SURFACE AND INTERFACE ANALYSIS	SURF INTERFACE ANAL	0142-2421	1096-9918	1.6	1.5	CHEMISTRY, PHYSICAL	Q4	154/178
					366	Surface Science Spectra	SURF SCI SPECTRA	1055-5269	1520-8575	1.6	1.7	PHYSICS, CONDENSED MATTER	Q3	55/79
					367	Geomatik	GEOMATIK	N/A	2564-6761	1.6	N/A	REMOTE SENSING	Q3	42/62
					368	JOURNAL OF SURFACTANTS AND DETERGENTS	J SURFACTANTS DETERG	1097-3958	1558-9293	1.6	1.7	ENGINEERING, CHEMICAL	Q3	113/170
					369	Tribology-Materials Surfaces & Interfaces	TRIBOL-MATER SURF IN	1751-5831	1751-584X	1.6	1.8	MATERIALS SCIENCE, COATINGS & FILMS	Q4	18/23
					370	Biosurface and Biotribology	BIOSURF BIOTRIBOL	2405-4518	2405-4518	1.6	N/A	MATERIALS SCIENCE, BIOMATERIALS	Q4	47/53
					371	POLYMER SCIENCE SERIES C	POLYM SCI SER C+	1811-2382	1555-614X	1.6	1.4	POLYMER SCIENCE	Q4	74/94
					372	Wireless Power Transfer	WIREL POWER TRANSF	2052-8418	2052-8418	1.6	1	ENERGY & FUELS	Q4	143/170
					373	International Journal of RF Technologies-Research and Applications	INT J RF TECHNOL-RES	1754-5730	1754-5749	1.6	0.6	COMPUTER SCIENCE, INFORMATION SYSTEMS	Q3	168/249
					374	LIBRARY JOURNAL	LIBR J	0363-0277	N/A	1.6	3.7	INFORMATION SCIENCE & LIBRARY SCIENCE	Q2	65/160
					375	Theory and Practice of Legislation	THEORY PRACT LEGIS	2050-8840	2050-8859	1.5	1.9	LAW	Q1	62/421
					376	Nan Nu-Men Women and Gender in China	NAN NU	1387-6805	1568-5268	1.5	1.6	ASIAN STUDIES	N/A	N/A
					377	Empirical Studies of the Arts	EMPIR STUD ARTS	0276-2374	1541-4493	1.5	1.6	PSYCHOLOGY, MULTIDISCIPLINARY	Q3	112/218
					378	Nations and Nationalism	NATIONS NATL	1354-5078	1469-8129	1.5	1.9	SOCIOLOGY	Q2	102/217
					379	Journal of Asian Public Policy	J ASIAN PUBLIC POLIC	1751-6234	1751-6242	1.5	1.9	AREA STUDIES	Q1	22/176
					380	Cliometrica	CLIOMETRICA	1863-2505	1863-2513	1.5	1.7	HISTORY OF SOCIAL SCIENCES	Q1	3/42
					381	REVIEW OF RELIGIOUS RESEARCH	REV RELIG RES	0034-673X	2211-4866	1.5	1.4	SOCIOLOGY	Q2	102/217
					382	Morphology	MORPHOLOGY	1871-5621	1871-5656	1.5	1.7	LANGUAGE & LINGUISTICS	N/A	N/A
					383	German Law Journal	GERMAN LAW J	N/A	2071-8322	1.5	N/A	LAW	Q1	62/421
					384	International Journal of Cultural Studies	INT J CULTURAL STUD	1367-8779	1460-356X	1.5	2.1	CULTURAL STUDIES	Q1	12/59
					385	JOURNAL OF CONTEMPORARY PSYCHOTHERAPY	J CONTEMP PSYCHOTHER	0022-0116	1573-3564	1.5	1.8	PSYCHOLOGY, CLINICAL	Q3	114/180
					386	Education for Primary Care	EDUC PRIM CARE	1473-9879	1475-990X	1.5	1.2	PRIMARY HEALTH CARE	Q3	22/30
					387	JOURNAL OF FIELD ARCHAEOLOGY	J FIELD ARCHAEOL	0093-4690	2042-4582	1.5	2.1	ARCHAEOLOGY	N/A	N/A
					388	ENGINEERING COMPUTATIONS	ENG COMPUTATION	0264-4401	1758-7077	1.5	1.5	MECHANICS	Q3	115/170
					389	Russian Journal of Linguistics	RUSS J LINGUIST	2687-0088	2686-8024	1.5	1.4	LANGUAGE & LINGUISTICS	N/A	N/A
					390	MODERN LAW REVIEW	MOD LAW REV	0026-7961	1468-2230	1.5	1.7	LAW	Q1	62/421
					391	Language Awareness	LANG AWARE	0965-8416	1747-7565	1.5	2	LINGUISTICS	Q2	81/297
					392	ADVANCES IN MATHEMATICS	ADV MATH	0001-8708	1090-2082	1.5	1.7	MATHEMATICS	Q1	52/489
					393	Journal of Archaeological Science-Reports	J ARCHAEOL SCI-REP	2352-409X	2352-409X	1.5	1.6	ARCHAEOLOGY	N/A	N/A
					394	PROCEEDINGS OF THE LONDON MATHEMATICAL SOCIETY	P LOND MATH SOC	0024-6115	1460-244X	1.5	1.5	MATHEMATICS	Q1	52/489
					395	Cambridge Law Journal	CAMB LAW J	0008-1973	1469-2139	1.5	1.5	LAW	Q1	62/421
					396	JOURNAL OF AVIAN BIOLOGY	J AVIAN BIOL	0908-8857	1600-048X	1.5	2	ORNITHOLOGY	Q1	45441
					397	Youth Violence and Juvenile Justice	YOUTH VIOLENCE JUV J	1541-2040	1556-9330	1.5	2.6	CRIMINOLOGY & PENOLOGY	Q2	46/113
					398	INDIANA LAW JOURNAL	INDIANA LAW J	0019-6665	2169-3218	1.5	1.4	LAW	Q1	62/421
					399	Journal of International Criminal Justice	J INT CRIM JUSTICE	1478-1387	1478-1395	1.5	1.1	LAW	Q1	62/421
					400	Dissertationes Mathematicae	DISS MATH	0012-3862	1730-6310	1.5	1.4	MATHEMATICS	Q1	52/489
					401	JOURNAL OF POLITICAL ECONOMY	J POLIT ECON	0022-3808	1537-534X	6.9	11.2	ECONOMICS	Q1	19/597
					402	INTERNATIONAL JOURNAL OF FORECASTING	INT J FORECASTING	0169-2070	1872-8200	6.9	6.8	MANAGEMENT	Q1	49/401
					403	Financial Innovation	FINANC INNOV	N/A	2199-4730	6.9	6.8	SOCIAL SCIENCES, MATHEMATICAL METHODS	Q1	3/67
					404	JOURNAL OF ECONOMIC PERSPECTIVES	J ECON PERSPECT	0895-3309	1944-7965	6.9	13.1	ECONOMICS	Q1	19/597
					405	COMPUTER METHODS IN APPLIED MECHANICS AND ENGINEERING	COMPUT METHOD APPL M	0045-7825	1879-2138	6.9	6.7	MECHANICS	Q1	7/170
					406	ENGINEERING GEOLOGY	ENG GEOL	0013-7952	1872-6917	6.9	7.6	GEOSCIENCES, MULTIDISCIPLINARY	Q1	16/253
					407	HYPERTENSION	HYPERTENSION	0194-911X	1524-4563	6.9	8.4	PERIPHERAL VASCULAR DISEASE	Q1	6/96
					408	Operations Management Research	OPER MANAGE RES	1936-9735	1936-9743	6.9	7	MANAGEMENT	Q1	49/401
					409	INFORMATION SYSTEMS FRONTIERS	INFORM SYST FRONT	1387-3326	1572-9419	6.9	6.4	COMPUTER SCIENCE, THEORY & METHODS	Q1	11/143
					410	Blockchain-Research and Applications	BLOCKCHAIN-RES APPL	2096-7209	2096-7209	6.9	6.8	COMPUTER SCIENCE, INTERDISCIPLINARY APPLICATIONS	Q1	19/169
					411	IEEE Journal of Microwaves	IEEE J MICROW	N/A	2692-8388	6.9	6.9	ENGINEERING, ELECTRICAL & ELECTRONIC	Q1	35/352
					412	International Journal of Coal Science & Technology	INT J COAL SCI TECHN	2095-8293	2198-7823	6.9	N/A	MINING & MINERAL PROCESSING	Q1	45382
					413	Journal of Sustainable Tourism	J SUSTAIN TOUR	0966-9582	1747-7646	6.9	9.5	HOSPITALITY, LEISURE, SPORT & TOURISM	Q1	14/139
					414	BULLETIN OF THE AMERICAN METEOROLOGICAL SOCIETY	B AM METEOROL SOC	0003-0007	1520-0477	6.9	7.9	METEOROLOGY & ATMOSPHERIC SCIENCES	Q1	8/110
					415	BIOMEDICINE & PHARMACOTHERAPY	BIOMED PHARMACOTHER	0753-3322	1950-6007	6.9	6.8	PHARMACOLOGY & PHARMACY	Q1	15/354
					416	MAYO CLINIC PROCEEDINGS	MAYO CLIN PROC	0025-6196	1942-5546	6.9	8	MEDICINE, GENERAL & INTERNAL	Q1	24/325
					417	REVIEWS IN ENDOCRINE & METABOLIC DISORDERS	REV ENDOCR METAB DIS	1389-9155	1573-2606	6.9	8.4	ENDOCRINOLOGY & METABOLISM	Q1	17/186
					418	Cleaner Logistics and Supply Chain	CLEAN LOGIST SUPPL C	2772-3909	2772-3909	6.9	6.9	OPERATIONS RESEARCH & MANAGEMENT SCIENCE	Q1	8/106
					419	npj Vaccines	NPJ VACCINES	N/A	2059-0105	6.9	6.7	MEDICINE, RESEARCH & EXPERIMENTAL	Q1	21/189
					420	Energy Research & Social Science	ENERGY RES SOC SCI	2214-6296	2214-6326	6.9	7.2	ENVIRONMENTAL STUDIES	Q1	19/182
					421	ONCOGENE	ONCOGENE	0950-9232	1476-5594	6.9	7.5	ONCOLOGY	Q1	42/322
					422	ACTA PHARMACOLOGICA SINICA	ACTA PHARMACOL SIN	1671-4083	1745-7254	6.9	7.6	PHARMACOLOGY & PHARMACY	Q1	15/354
					423	JOURNAL OF GASTROENTEROLOGY	J GASTROENTEROL	0944-1174	1435-5922	6.9	6.4	GASTROENTEROLOGY & HEPATOLOGY	Q1	16/143
					424	ARCHIVES OF PHARMACAL RESEARCH	ARCH PHARM RES	0253-6269	1976-3786	6.9	5.7	PHARMACOLOGY & PHARMACY	Q1	15/354
					425	Cold Spring Harbor Perspectives in Biology	CSH PERSPECT BIOL	1943-0264	1943-0264	6.9	10.9	CELL BIOLOGY	Q1	40/205
					426	CSEE Journal of Power and Energy Systems	CSEE J POWER ENERGY	2096-0042	2096-0042	6.9	6.9	ENGINEERING, ELECTRICAL & ELECTRONIC	Q1	35/352
					427	Genes & Diseases	GENES DIS	2352-4820	2352-3042	6.9	7.2	GENETICS & HEREDITY	Q1	16/191
					428	BLOOD REVIEWS	BLOOD REV	0268-960X	1532-1681	6.9	7.7	HEMATOLOGY	Q1	14/97
					429	MASS SPECTROMETRY REVIEWS	MASS SPECTROM REV	0277-7037	1098-2787	6.9	7.9	SPECTROSCOPY	Q1	2/44
					430	PROCESS SAFETY AND ENVIRONMENTAL PROTECTION	PROCESS SAF ENVIRON	0957-5820	1744-3598	6.9	7	ENGINEERING, ENVIRONMENTAL	Q1	16/81
					431	CURRENT OPINION IN CHEMICAL BIOLOGY	CURR OPIN CHEM BIOL	1367-5931	1879-0402	6.9	7.2	BIOPHYSICS	Q1	7/77
					432	Wiley Interdisciplinary Reviews-Nanomedicine and Nanobiotechnology	WIRES NANOMED NANOBI	1939-5116	1939-0041	6.9	8.2	NANOSCIENCE & NANOTECHNOLOGY	Q1	33/140
					433	Alcohol Research-Current Reviews	ALCOHOL RES-CURR REV	1535-7414	1930-0573	6.8	12.5	SUBSTANCE ABUSE	Q1	1/55
					434	REVIEW OF FINANCIAL STUDIES	REV FINANC STUD	0893-9454	1465-7368	6.8	9.5	ECONOMICS	Q1	22/597
					435	JOURNAL OF INTERACTIVE MARKETING	J INTERACT MARK	1094-9968	1520-6653	6.8	10	BUSINESS	Q1	37/302
					436	Annual Review of Economics	ANNU REV ECON	1941-1383	1941-1391	6.8	9.4	ECONOMICS	Q1	22/597
					437	JOURNAL OF MEDICINAL CHEMISTRY	J MED CHEM	0022-2623	1520-4804	6.8	7.1	CHEMISTRY, MEDICINAL	Q1	4/72
					438	BRIEFINGS IN BIOINFORMATICS	BRIEF BIOINFORM	1467-5463	1477-4054	6.8	7.9	MATHEMATICAL & COMPUTATIONAL BIOLOGY	Q1	4/65
					439	IEEE NETWORK	IEEE NETWORK	0890-8044	1558-156X	6.8	8.5	TELECOMMUNICATIONS	Q1	13/119
					440	METABOLIC ENGINEERING	METAB ENG	1096-7176	1096-7184	6.8	7.6	BIOTECHNOLOGY & APPLIED MICROBIOLOGY	Q1	17/174
					441	FOOD POLICY	FOOD POLICY	0306-9192	1873-5657	6.8	6.6	NUTRITION & DIETETICS	Q1	8/114
					442	BRITISH JOURNAL OF PHARMACOLOGY	BRIT J PHARMACOL	0007-1188	1476-5381	6.8	7.4	PHARMACOLOGY & PHARMACY	Q1	18/354
					443	Journal of Ginseng Research	J GINSENG RES	1226-8453	2093-4947	6.8	5.9	INTEGRATIVE & COMPLEMENTARY MEDICINE	Q1	1/43
					444	JOURNAL OF MEDICAL VIROLOGY	J MED VIROL	0146-6615	1096-9071	6.8	6.6	VIROLOGY	Q1	4/41
					445	Annals of the American Thoracic Society	ANN AM THORAC SOC	1546-3222	2325-6621	6.8	6.8	RESPIRATORY SYSTEM	Q1	11/100
					446	Plant Stress	PLANT STRESS	2667-064X	2667-064X	6.8	6.8	PLANT SCIENCES	Q1	16/265
					447	npj Precision Oncology	NPJ PRECIS ONCOL	N/A	2397-768X	6.8	7.7	ONCOLOGY	Q1	43/322
					448	Journal of Purchasing and Supply Management	J PURCH SUPPLY MANAG	1478-4092	1873-6505	6.8	7.2	MANAGEMENT	Q1	51/401
					449	Diabetes & Metabolism Journal	DIABETES METAB J	2233-6079	2233-6087	6.8	5.8	ENDOCRINOLOGY & METABOLISM	Q1	18/186
					450	Journal of Xenobiotics	J XENOBIOTICS	2039-4705	2039-4713	6.8	6.2	TOXICOLOGY	Q1	6/106
					451	Science China-Materials	SCI CHINA MATER	2095-8226	2199-4501	6.8	6.6	MATERIALS SCIENCE, MULTIDISCIPLINARY	Q1	89/438
					452	International Journal of Bioprinting	INT J BIOPRINTING	2424-7723	2424-8002	6.8	6.9	MATERIALS SCIENCE, BIOMATERIALS	Q1	10/53
					453	Child and Adolescent Mental Health	CHILD ADOL MENT H-UK	1475-357X	1475-3588	6.8	5.2	PSYCHOLOGY, CLINICAL	Q1	4/180
					454	Advanced Intelligent Systems	ADV INTELL SYST-GER	N/A	2640-4567	6.8	7.7	ROBOTICS	Q1	7/46
					455	Wiley Interdisciplinary Reviews-Water	WIRES WATER	2049-1948	2049-1948	6.8	8.9	WATER RESOURCES	Q1	6/127
					456	Geochemical Perspectives	GEOCHEM PERSPECT	2223-7755	2224-2759	6.8	3.1	GEOCHEMISTRY & GEOPHYSICS	Q1	5/101
					457	Journal of the American Nutrition Association	J AM NUTR ASSOC	2769-7061	2769-707X	6.8	8.7	NUTRITION & DIETETICS	Q1	8/114
					458	BRITISH JOURNAL OF EDUCATIONAL TECHNOLOGY	BRIT J EDUC TECHNOL	0007-1013	1467-8535	6.7	7.2	EDUCATION & EDUCATIONAL RESEARCH	Q1	6/756
					459	Smart Learning Environments	SMART LEARN ENVIRON	N/A	2196-7091	6.7	N/A	EDUCATION & EDUCATIONAL RESEARCH	Q1	6/756
					460	IEEE Transactions on Network Science and Engineering	IEEE T NETW SCI ENG	2327-4697	2327-4697	6.7	6	MATHEMATICS, INTERDISCIPLINARY APPLICATIONS	Q1	5/135
					461	PHYTOMEDICINE	PHYTOMEDICINE	0944-7113	1618-095X	6.7	6.2	PLANT SCIENCES	Q1	17/265
					462	IEEE Journal of Biomedical and Health Informatics	IEEE J BIOMED HEALTH	2168-2194	2168-2208	6.7	7.1	MEDICAL INFORMATICS	Q1	3/44
					463	npj Parkinsons Disease	NPJ PARKINSONS DIS	N/A	2373-8057	6.7	7.3	NEUROSCIENCES	Q1	27/310
					464	European Heart Journal-Cardiovascular Imaging	EUR HEART J-CARD IMG	2047-2404	2047-2412	6.7	6.6	RADIOLOGY, NUCLEAR MEDICINE & MEDICAL IMAGING	Q1	12/204
					465	ANALYTICAL CHEMISTRY	ANAL CHEM	0003-2700	1520-6882	6.7	6.5	CHEMISTRY, ANALYTICAL	Q1	6/106
					466	Current Opinion in Environmental Science & Health	CURR OPIN ENV SCI HL	2468-5844	2468-5844	6.7	8.1	ENVIRONMENTAL SCIENCES	Q1	44/358
					467	OMEGA-INTERNATIONAL JOURNAL OF MANAGEMENT SCIENCE	OMEGA-INT J MANAGE S	0305-0483	1873-5274	6.7	7	OPERATIONS RESEARCH & MANAGEMENT SCIENCE	Q1	9/106
					468	GASTROINTESTINAL ENDOSCOPY	GASTROINTEST ENDOSC	0016-5107	1097-6779	6.7	7.1	GASTROENTEROLOGY & HEPATOLOGY	Q1	17/143
					469	Journal of Tissue Engineering	J TISSUE ENG	2041-7314	2041-7314	6.7	6.7	CELL & TISSUE ENGINEERING	Q1	4/31
					470	TUNNELLING AND UNDERGROUND SPACE TECHNOLOGY	TUNN UNDERGR SP TECH	0886-7798	1878-4364	6.7	7.4	ENGINEERING, CIVIL	Q1	9/181
					471	JOURNAL OF CARDIAC FAILURE	J CARD FAIL	1071-9164	1532-8414	6.7	5.8	CARDIAC & CARDIOVASCULAR SYSTEMS	Q1	25/220
					472	DECISION SUPPORT SYSTEMS	DECIS SUPPORT SYST	0167-9236	1873-5797	6.7	7.5	OPERATIONS RESEARCH & MANAGEMENT SCIENCE	Q1	9/106
					473	Journal of Building Engineering	J BUILD ENG	N/A	2352-7102	6.7	6.8	ENGINEERING, CIVIL	Q1	9/181
					474	R & D MANAGEMENT	R&D MANAGE	0033-6807	1467-9310	6.7	7.1	MANAGEMENT	Q1	52/401
					475	Computers & Industrial Engineering	COMPUT IND ENG	0360-8352	1879-0550	6.7	6.7	ENGINEERING, INDUSTRIAL	Q1	11/69
					476	International Journal of Optomechatronics	INT J OPTOMECHATRONI	1559-9612	1559-9620	6.7	4.8	OPTICS	Q1	12/119
					477	MEDICAL JOURNAL OF AUSTRALIA	MED J AUSTRALIA	0025-729X	1326-5377	6.7	8.2	MEDICINE, GENERAL & INTERNAL	Q1	25/325
					478	Environmental Technology & Innovation	ENVIRON TECHNOL INNO	2352-1864	2352-1864	6.7	6.7	ENVIRONMENTAL SCIENCES	Q1	44/358
					479	Science Signaling	SCI SIGNAL	1945-0877	1937-9145	6.7	7.2	CELL BIOLOGY	Q1	42/205
					480	JOURNAL OF MATERIALS PROCESSING TECHNOLOGY	J MATER PROCESS TECH	0924-0136	1873-4774	6.7	6.1	MATERIALS SCIENCE, MULTIDISCIPLINARY	Q1	90/438
					481	Materials Today Chemistry	MATER TODAY CHEM	2468-5194	2468-5194	6.7	7.1	MATERIALS SCIENCE, MULTIDISCIPLINARY	Q1	90/438
					482	CLINICAL SCIENCE	CLIN SCI	0143-5221	1470-8736	6.7	6.1	MEDICINE, RESEARCH & EXPERIMENTAL	Q1	24/189
					483	PROGRESS IN NEUROBIOLOGY	PROG NEUROBIOL	0301-0082	1873-5118	6.7	8.7	NEUROSCIENCES	Q1	27/310
					484	Patterns	PATTERNS	2666-3899	2666-3899	6.7	6.6	COMPUTER SCIENCE, INTERDISCIPLINARY APPLICATIONS	Q1	20/169
					485	Fuel	FUEL	0016-2361	1873-7153	6.7	6.5	ENGINEERING, CHEMICAL	Q1	23/170
					486	Journal of Science-Advanced Materials and Devices	J SCI-ADV MATER DEV	2468-2284	2468-2179	6.7	7.2	NANOSCIENCE & NANOTECHNOLOGY	Q1	34/140
					487	TRANSACTIONS OF TIANJIN UNIVERSITY	T TIANJIN U	1006-4982	1995-8196	6.7	N/A	MATERIALS SCIENCE, MULTIDISCIPLINARY	Q1	90/438
					488	ACS Environmental Au	ACS ENVIRON AU	N/A	2694-2518	6.7	6.7	ENVIRONMENTAL SCIENCES	Q1	44/358
					489	ECONOMETRICA	ECONOMETRICA	0012-9682	1468-0262	6.6	8.2	STATISTICS & PROBABILITY	Q1	3/168
					490	FERTILITY AND STERILITY	FERTIL STERIL	0015-0282	1556-5653	6.6	7.5	REPRODUCTIVE BIOLOGY	Q1	3/39
					491	Photonics Research	PHOTONICS RES	2327-9125	2327-9125	6.6	6.6	OPTICS	Q1	13/119
					492	GENETICS IN MEDICINE	GENET MED	1098-3600	1530-0366	6.6	7.4	GENETICS & HEREDITY	Q1	18/191
					493	EPILEPSIA	EPILEPSIA	0013-9580	1528-1167	6.6	6.2	CLINICAL NEUROLOGY	Q1	20/277
					494	Journal of Knowledge Management	J KNOWL MANAG	1367-3270	1758-7484	6.6	8.5	MANAGEMENT	Q1	54/401
					495	npj Quantum Information	NPJ QUANTUM INFORM	N/A	2056-6387	6.6	8	QUANTUM SCIENCE & TECHNOLOGY	Q1	45377
					496	ALIMENTARY PHARMACOLOGY & THERAPEUTICS	ALIMENT PHARM THER	0269-2813	1365-2036	6.6	7.4	PHARMACOLOGY & PHARMACY	Q1	20/354
					497	IEEE TRANSACTIONS ON POWER ELECTRONICS	IEEE T POWER ELECTR	0885-8993	1941-0107	6.6	6.9	ENGINEERING, ELECTRICAL & ELECTRONIC	Q1	39/352
					498	Health Psychology Review	HEALTH PSYCHOL REV	1743-7199	1743-7202	6.6	9.1	PSYCHOLOGY, CLINICAL	Q1	5/180
					499	ACM TRANSACTIONS ON SOFTWARE ENGINEERING AND METHODOLOGY	ACM T SOFTW ENG METH	1049-331X	1557-7392	6.6	6.6	COMPUTER SCIENCE, SOFTWARE ENGINEERING	Q1	8/131
					500	NEUROPSYCHOPHARMACOLOGY	NEUROPSYCHOPHARMACOL	0893-133X	1740-634X	6.6	7.3	PSYCHIATRY	Q1	17/276
					501	Journal of Behavioral Addictions	J BEHAV ADDICT	2062-5871	2063-5303	6.6	7.3	PSYCHIATRY	Q1	17/276
					502	ECOLOGICAL ECONOMICS	ECOL ECON	0921-8009	1873-6106	6.6	6.9	ENVIRONMENTAL STUDIES	Q1	20/182
					503	CLINICAL NUTRITION	CLIN NUTR	0261-5614	1532-1983	6.6	6.7	NUTRITION & DIETETICS	Q1	10/114
					504	Cell Chemical Biology	CELL CHEM BIOL	2451-9456	2451-9448	6.6	8.2	BIOCHEMISTRY & MOLECULAR BIOLOGY	Q1	40/313
					505	Evidence-Based Mental Health	EVID-BASED MENT HEAL	1362-0347	1468-960X	6.6	11.9	PSYCHIATRY	Q1	17/276
					506	RESPIROLOGY	RESPIROLOGY	1323-7799	1440-1843	6.6	5.8	RESPIRATORY SYSTEM	Q1	12/100
					507	CRITICAL REVIEWS IN CLINICAL LABORATORY SCIENCES	CRIT REV CL LAB SCI	1040-8363	1549-781X	6.6	9.4	MEDICAL LABORATORY TECHNOLOGY	Q1	2/30
					508	International Journal of Nanomedicine	INT J NANOMED	1178-2013	1178-2013	6.6	7.5	PHARMACOLOGY & PHARMACY	Q1	20/354
					509	ENERGY AND BUILDINGS	ENERG BUILDINGS	0378-7788	1872-6178	6.6	6.7	ENGINEERING, CIVIL	Q1	11/181
					510	Journal of Genetics and Genomics	J GENET GENOMICS	1673-8527	1873-5533	6.6	5.8	GENETICS & HEREDITY	Q1	18/191
					511	International Journal of Neural Systems	INT J NEURAL SYST	0129-0657	1793-6462	6.6	5	COMPUTER SCIENCE, ARTIFICIAL INTELLIGENCE	Q1	33/197
					512	npj Materials Degradation	NPJ MAT DEGRAD	N/A	2397-2106	6.6	6.6	MATERIALS SCIENCE, MULTIDISCIPLINARY	Q1	94/438
					513	Current Opinion in Environmental Sustainability	CURR OPIN ENV SUST	1877-3435	1877-3443	6.6	8.7	GREEN & SUSTAINABLE SCIENCE & TECHNOLOGY	Q2	25/91
					514	APL Bioengineering	APL BIOENG	2473-2877	2473-2877	6.6	5.8	ENGINEERING, BIOMEDICAL	Q1	18/122
					515	Journal of Hazardous Materials Letters	J HAZARD MATER LETT	2666-9110	2666-9110	6.6	6.4	ENVIRONMENTAL SCIENCES	Q1	47/358
					516	CURRENT OPINION IN IMMUNOLOGY	CURR OPIN IMMUNOL	0952-7915	1879-0372	6.6	6.5	IMMUNOLOGY	Q1	29/181
					517	Big Data & Society	BIG DATA SOC	2053-9517	2053-9517	6.5	8.9	SOCIAL SCIENCES, INTERDISCIPLINARY	Q1	3/263
					518	SOCIOLOGICAL METHODS & RESEARCH	SOCIOL METHOD RES	0049-1241	1552-8294	6.5	6	SOCIOLOGY	Q1	5/217
					519	IEEE TRANSACTIONS ON SOFTWARE ENGINEERING	IEEE T SOFTWARE ENG	0098-5589	1939-3520	6.5	7	ENGINEERING, ELECTRICAL & ELECTRONIC	Q1	40/352
					520	DRUG DELIVERY	DRUG DELIV	1071-7544	1521-0464	6.5	6.7	PHARMACOLOGY & PHARMACY	Q1	23/354
					521	RESUSCITATION	RESUSCITATION	0300-9572	1873-1570	6.5	5.4	EMERGENCY MEDICINE	Q1	1/54
					522	PLANT PHYSIOLOGY	PLANT PHYSIOL	0032-0889	1532-2548	6.5	7.6	PLANT SCIENCES	Q1	18/265
					523	Molecular Therapy Nucleic Acids	MOL THER NUCL ACIDS	2162-2531	2162-2531	6.5	6.7	MEDICINE, RESEARCH & EXPERIMENTAL	Q1	25/189
					524	INFORMATION SYSTEMS JOURNAL	INFORM SYST J	1350-1917	1365-2575	6.5	10.6	INFORMATION SCIENCE & LIBRARY SCIENCE	Q1	13/160
					525	Circulation-Cardiovascular Imaging	CIRC-CARDIOVASC IMAG	1941-9651	1942-0080	6.5	8.2	RADIOLOGY, NUCLEAR MEDICINE & MEDICAL IMAGING	Q1	13/204
					526	IEEE TRANSACTIONS ON POWER SYSTEMS	IEEE T POWER SYST	0885-8950	1558-0679	6.5	7.4	ENGINEERING, ELECTRICAL & ELECTRONIC	Q1	40/352
					527	HABITAT INTERNATIONAL	HABITAT INT	0197-3975	1873-5428	6.5	7.1	URBAN STUDIES	Q1	4/77
					528	JOURNAL OF CHILD PSYCHOLOGY AND PSYCHIATRY	J CHILD PSYCHOL PSYC	0021-9630	1469-7610	6.5	8	PSYCHOLOGY, DEVELOPMENTAL	Q1	4/91
					529	AMERICAN JOURNAL OF CLINICAL NUTRITION	AM J CLIN NUTR	0002-9165	1938-3207	6.5	7	NUTRITION & DIETETICS	Q1	11/114
					530	Deutsches Arzteblatt International	DTSCH ARZTEBL INT	1866-0452	1866-0452	6.5	7.8	MEDICINE, GENERAL & INTERNAL	Q1	26/325
					531	STRATEGIC MANAGEMENT JOURNAL	STRATEGIC MANAGE J	0143-2095	1097-0266	6.5	12	MANAGEMENT	Q1	55/401
					532	INTERNATIONAL JOURNAL OF SUSTAINABLE DEVELOPMENT AND WORLD ECOLOGY	INT J SUST DEV WORLD	1350-4509	1745-2627	6.5	5.3	GREEN & SUSTAINABLE SCIENCE & TECHNOLOGY	Q2	26/91
					533	SMALL BUSINESS ECONOMICS	SMALL BUS ECON	0921-898X	1573-0913	6.5	7.6	MANAGEMENT	Q1	55/401
					534	Food Chemistry-X	FOOD CHEM X	2590-1575	2590-1575	6.5	6.4	FOOD SCIENCE & TECHNOLOGY	Q1	15/173
					535	ACS Photonics	ACS PHOTONICS	2330-4022	N/A	6.5	6.6	PHYSICS, CONDENSED MATTER	Q1	16/79
					536	Case Studies in Construction Materials	CASE STUD CONSTR MAT	2214-5095	2214-5095	6.5	6.4	MATERIALS SCIENCE, MULTIDISCIPLINARY	Q1	95/438
					537	npj Breast Cancer	NPJ BREAST CANCER	N/A	2374-4677	6.5	6.6	ONCOLOGY	Q1	44/322
					538	JOURNAL OF OPERATIONS MANAGEMENT	J OPER MANAG	0272-6963	1873-1317	6.5	9.2	OPERATIONS RESEARCH & MANAGEMENT SCIENCE	Q1	11/106
					539	OncoImmunology	ONCOIMMUNOLOGY	2162-402X	2162-402X	6.5	7.2	ONCOLOGY	Q1	44/322
					540	Frontiers of Physics	FRONT PHYS-BEIJING	2095-0462	2095-0470	6.5	4.5	PHYSICS, MULTIDISCIPLINARY	Q1	11/110
					541	ADVANCES IN ATMOSPHERIC SCIENCES	ADV ATMOS SCI	0256-1530	1861-9533	6.5	5.2	METEOROLOGY & ATMOSPHERIC SCIENCES	Q1	9/110
					542	PROGRESS IN ORGANIC COATINGS	PROG ORG COAT	0300-9440	1873-331X	6.5	6	MATERIALS SCIENCE, COATINGS & FILMS	Q1	45345
					543	Georisk-Assessment and Management of Risk for Engineered Systems and Geohazards	GEORISK	1749-9518	1749-9526	6.5	4.8	GEOSCIENCES, MULTIDISCIPLINARY	Q1	17/253
					544	Nanophotonics	NANOPHOTONICS-BERLIN	2192-8606	2192-8614	6.5	7.4	PHYSICS, APPLIED	Q1	27/179
					545	Sensors and Actuators Reports	SENSOR ACTUATOR REP	2666-0539	2666-0539	6.5	6.5	NANOSCIENCE & NANOTECHNOLOGY	Q2	36/140
					546	Composites Communications	COMPOS COMMUN	2452-2139	2452-2139	6.5	6.6	MATERIALS SCIENCE, COMPOSITES	Q1	7/35
					547	EMBO REPORTS	EMBO REP	1469-221X	1469-3178	6.5	8.3	CELL BIOLOGY	Q1	43/205
					548	JOURNAL OF CATALYSIS	J CATAL	0021-9517	1090-2694	6.5	7	ENGINEERING, CHEMICAL	Q1	24/170
					549	FRONTIERS IN NEUROENDOCRINOLOGY	FRONT NEUROENDOCRIN	0091-3022	1095-6808	6.5	8.1	NEUROSCIENCES	Q1	30/310
					550	DRUG DISCOVERY TODAY	DRUG DISCOV TODAY	1359-6446	1878-5832	6.5	7.3	PHARMACOLOGY & PHARMACY	Q1	23/354
					551	Advanced Sustainable Systems	ADV SUSTAIN SYST	2366-7486	2366-7486	6.5	6.6	MATERIALS SCIENCE, MULTIDISCIPLINARY	Q1	95/438
					552	Biotechnology and Genetic Engineering Reviews	BIOTECHNOL GENET ENG	0264-8725	2046-5556	6.5	5.6	GENETICS & HEREDITY	Q1	20/191
					553	NEW CARBON MATERIALS	NEW CARBON MATER	2097-1605	1872-5805	6.5	4.8	MATERIALS SCIENCE, MULTIDISCIPLINARY	Q1	95/438
					554	Internet and Higher Education	INTERNET HIGH EDUC	1096-7516	1873-5525	6.4	8	EDUCATION & EDUCATIONAL RESEARCH	Q1	8/756
					555	JOURNAL OF PERSONALITY AND SOCIAL PSYCHOLOGY	J PERS SOC PSYCHOL	0022-3514	1939-1315	6.4	7.3	PSYCHOLOGY, SOCIAL	Q1	4/76
					556	Translational Research	TRANSL RES	1931-5244	1878-1810	6.4	7.2	MEDICINE, RESEARCH & EXPERIMENTAL	Q1	26/189
					557	JOURNAL OF HEART AND LUNG TRANSPLANTATION	J HEART LUNG TRANSPL	1053-2498	1557-3117	6.4	7.7	TRANSPLANTATION	Q1	2/31
					558	POSTHARVEST BIOLOGY AND TECHNOLOGY	POSTHARVEST BIOL TEC	0925-5214	1873-2356	6.4	6.9	HORTICULTURE	Q1	3/38
					559	INTERNATIONAL JOURNAL OF EPIDEMIOLOGY	INT J EPIDEMIOL	0300-5771	1464-3685	6.4	7.7	PUBLIC, ENVIRONMENTAL & OCCUPATIONAL HEALTH	Q1	22/403
					560	eLife	ELIFE	2050-084X	2050-084X	6.4	7.2	BIOLOGY	Q1	8/109
					561	Science China-Physics Mechanics & Astronomy	SCI CHINA PHYS MECH	1674-7348	1869-1927	6.4	4.9	PHYSICS, MULTIDISCIPLINARY	Q1	12/110
					562	Soft Robotics	SOFT ROBOT	2169-5172	2169-5180	6.4	13.3	ROBOTICS	Q1	8/46
					563	INTERNATIONAL COMMUNICATIONS IN HEAT AND MASS TRANSFER	INT COMMUN HEAT MASS	0735-1933	1879-0178	6.4	5.9	THERMODYNAMICS	Q1	5/76
					564	INTERNATIONAL JOURNAL OF RADIATION ONCOLOGY BIOLOGY PHYSICS	INT J RADIAT ONCOL	0360-3016	1879-355X	6.4	6.1	RADIOLOGY, NUCLEAR MEDICINE & MEDICAL IMAGING	Q1	14/204
					565	BRITISH JOURNAL OF CANCER	BRIT J CANCER	0007-0920	1532-1827	6.4	8.1	ONCOLOGY	Q1	46/322
					566	Case Studies in Thermal Engineering	CASE STUD THERM ENG	2214-157X	2214-157X	6.4	6.1	THERMODYNAMICS	Q1	5/76
					567	Current Pollution Reports	CURR POLLUT REP	2198-6592	2198-6592	6.4	8.2	PUBLIC, ENVIRONMENTAL & OCCUPATIONAL HEALTH	Q1	22/403
					568	Machine Intelligence Research	MACH INTELL RES	2731-538X	2731-5398	6.4	6.4	COMPUTER SCIENCE, ARTIFICIAL INTELLIGENCE	Q1	34/197
					569	npj Regenerative Medicine	NPJ REGEN MED	N/A	2057-3995	6.4	7.9	ENGINEERING, BIOMEDICAL	Q1	19/122
					570	Reviews in Fisheries Science & Aquaculture	REV FISH SCI AQUAC	2330-8249	2330-8257	6.4	9.8	FISHERIES	Q1	2/62
					571	Advances in Climate Change Research	ADV CLIM CHANG RES	1674-9278	1674-9278	6.4	6.9	METEOROLOGY & ATMOSPHERIC SCIENCES	Q1	10/110
					572	International Review of Sport and Exercise Psychology	INT REV SPORT EXER P	1750-984X	1750-9858	6.4	9.2	PSYCHOLOGY, APPLIED	Q1	9/113
					573	Agronomy for Sustainable Development	AGRON SUSTAIN DEV	1774-0746	1773-0155	6.4	7.9	GREEN & SUSTAINABLE SCIENCE & TECHNOLOGY	Q2	28/91
					574	Advanced Materials Technologies	ADV MATER TECHNOL-US	2365-709X	2365-709X	6.4	8	MATERIALS SCIENCE, MULTIDISCIPLINARY	Q1	100/438
					575	MUTATION RESEARCH-REVIEWS IN MUTATION RESEARCH	MUTAT RES-REV MUTAT	1383-5742	1388-2139	6.4	6.4	TOXICOLOGY	Q1	7/106
					576	Carbon Resources Conversion	CARBON RES CONVERS	2588-9133	2588-9133	6.4	7.1	ENGINEERING, CHEMICAL	Q1	25/170
					577	JOURNAL OF TOXICOLOGY AND ENVIRONMENTAL HEALTH-PART B-CRITICAL REVIEWS	J TOXICOL ENV HEAL B	1093-7404	1521-6950	6.4	8.6	TOXICOLOGY	Q1	7/106
					578	Wiley Interdisciplinary Reviews-Data Mining and Knowledge Discovery	WIRES DATA MIN KNOWL	1942-4787	1942-4795	6.4	12.5	COMPUTER SCIENCE, THEORY & METHODS	Q1	12/143
					579	Wiley Interdisciplinary Reviews-RNA	WIRES RNA	1757-7004	1757-7012	6.4	7.2	CELL BIOLOGY	Q1	44/205
					580	Annual Review of Criminology	ANNU REV CRIMINOL	2572-4568	2572-4568	6.3	8.5	CRIMINOLOGY & PENOLOGY	Q1	1/113
					581	Communication Methods and Measures	COMMUN METHODS MEAS	1931-2458	1931-2466	6.3	12.3	COMMUNICATION	Q1	1/227
					582	PROGRESS IN HUMAN GEOGRAPHY	PROG HUM GEOG	0309-1325	1477-0288	6.3	8.3	GEOGRAPHY	Q1	6/171
					583	Journal of Animal Science and Biotechnology	J ANIM SCI BIOTECHNO	1674-9782	2049-1891	6.3	6.4	AGRICULTURE, DAIRY & ANIMAL SCIENCE	Q1	2/80
					584	Burns & Trauma	BURNS TRAUMA	2321-3868	2321-3876	6.3	6.7	SURGERY	Q1	9/290
					585	Borsa Istanbul Review	BORSA ISTANB REV	2214-8450	2214-8469	6.3	6.5	ECONOMICS	Q1	28/597
					586	Information Technology & Tourism	INF TECHNOL TOUR	1098-3058	1943-4294	6.3	6.9	HOSPITALITY, LEISURE, SPORT & TOURISM	Q1	16/139
					587	JOURNAL OF HEALTH AND SOCIAL BEHAVIOR	J HEALTH SOC BEHAV	0022-1465	2150-6000	6.3	7.2	SOCIOLOGY	Q1	6/217
					588	ISA TRANSACTIONS	ISA T	0019-0578	1879-2022	6.3	5.9	INSTRUMENTS & INSTRUMENTATION	Q1	6/76
					589	Research in International Business and Finance	RES INT BUS FINANC	0275-5319	1878-3384	6.3	5.8	BUSINESS, FINANCE	Q1	11/231
					590	CALIFORNIA MANAGEMENT REVIEW	CALIF MANAGE REV	0008-1256	2162-8564	6.3	17.3	MANAGEMENT	Q1	58/401
					591	JCI Insight	JCI INSIGHT	N/A	2379-3708	6.3	7.5	MEDICINE, RESEARCH & EXPERIMENTAL	Q1	27/189
					592	American Economic Journal-Macroeconomics	AM ECON J-MACROECON	1945-7707	1945-7715	6.3	7	ECONOMICS	Q1	28/597
					593	Transport Policy	TRANSPORT POLICY	0967-070X	1879-310X	6.3	5.9	TRANSPORTATION	Q1	6/57
					594	Travel Medicine and Infectious Disease	TRAVEL MED INFECT DI	1477-8939	1873-0442	6.3	5.9	PUBLIC, ENVIRONMENTAL & OCCUPATIONAL HEALTH	Q1	25/403
					595	GLOBAL ECOLOGY AND BIOGEOGRAPHY	GLOBAL ECOL BIOGEOGR	1466-822X	1466-8238	6.3	7.7	GEOGRAPHY, PHYSICAL	Q1	4/65
					596	IEEE Transactions on Information Forensics and Security	IEEE T INF FOREN SEC	1556-6013	1556-6021	6.3	7.3	ENGINEERING, ELECTRICAL & ELECTRONIC	Q1	42/352
					597	Methods in Ecology and Evolution	METHODS ECOL EVOL	2041-210X	2041-2096	6.3	8.9	ECOLOGY	Q1	12/195
					598	TRANSPORTATION RESEARCH PART A-POLICY AND PRACTICE	TRANSPORT RES A-POL	0965-8564	1879-2375	6.3	6.9	TRANSPORTATION SCIENCE & TECHNOLOGY	Q1	11/72
					599	International Journal of Stroke	INT J STROKE	1747-4930	1747-4949	6.3	6.3	PERIPHERAL VASCULAR DISEASE	Q1	7/96
					600	CLINICAL PHARMACOLOGY & THERAPEUTICS	CLIN PHARMACOL THER	0009-9236	1532-6535	6.3	6.2	PHARMACOLOGY & PHARMACY	Q1	25/354
					601	European Journal for Philosophy of Science	EUR J PHILOS SCI	1879-4912	1879-4920	1.5	1.5	HISTORY & PHILOSOPHY OF SCIENCE	Q1	21/104
					602	Journal of Asian Architecture and Building Engineering	J ASIAN ARCHIT BUILD	1346-7581	1347-2852	1.5	1.5	CONSTRUCTION & BUILDING TECHNOLOGY	Q3	54/91
					603	Journal of Language Identity and Education	J LANG IDENTITY EDUC	1534-8458	1532-7701	1.5	2.1	LINGUISTICS	Q2	81/297
					604	EUROPEAN JOURNAL OF MIGRATION AND LAW	EUR J MIGR LAW	1388-364X	1571-8166	1.5	1.3	LAW	Q1	62/421
					605	Lithic Technology	LITHIC TECHNOL	0197-7261	2051-6185	1.5	1.7	ARCHAEOLOGY	N/A	N/A
					606	CRITIQUE OF ANTHROPOLOGY	CRIT ANTHROPOL	0308-275X	1460-3721	1.5	1.8	ANTHROPOLOGY	Q2	37/139
					607	JOURNAL OF INEQUALITIES AND APPLICATIONS	J INEQUAL APPL	1029-242X	1029-242X	1.5	1.3	MATHEMATICS, APPLIED	Q2	98/331
					608	FOREIGN LANGUAGE ANNALS	FOREIGN LANG ANN	0015-718X	1944-9720	1.5	2.7	LINGUISTICS	Q2	81/297
					609	Birds	BIRDS-BASEL	N/A	2673-6004	1.5	N/A	ORNITHOLOGY	Q1	45441
					610	International Journal of Applied Linguistics	INT J APPL LINGUIST	0802-6106	1473-4192	1.5	1.9	LINGUISTICS	Q2	81/297
					611	Journal of Industrial and Business Economics	J IND BUS ECON	0391-2078	1972-4977	1.5	N/A	ECONOMICS	Q2	287/597
					612	Reading & Writing Quarterly	READ WRIT Q	1057-3569	1521-0693	1.5	1.8	EDUCATION, SPECIAL	Q2	28/62
					613	Economic and Political Studies-EPS	ECON POLIT STUD-EPS	2095-4816	2470-4024	1.5	1.8	SOCIAL SCIENCES, INTERDISCIPLINARY	Q2	90/263
					614	International Journal of Developmental Disabilities	INT J DEV DISABIL	2047-3869	2047-3877	1.5	1.8	REHABILITATION	Q3	87/169
					615	Journal of Intellectual Disabilities	J INTELLECT DISABILI	1744-6295	1744-6309	1.5	1.9	REHABILITATION	Q3	87/169
					616	JOURNAL OF SOCIOLINGUISTICS	J SOCIOLING	1360-6441	1467-9841	1.5	2.1	LINGUISTICS	Q2	81/297
					617	Media International Australia	MEDIA INT AUST	1329-878X	2200-467X	1.5	2.1	COMMUNICATION	Q2	91/227
					618	Open House International	OPEN HOUSE INT	0168-2601	2633-9838	1.5	1	URBAN STUDIES	Q3	48/77
					619	Journal for Cultural Research	J CULT RES	1479-7585	1740-1666	1.5	1.3	CULTURAL STUDIES	Q1	12/59
					620	JOURNAL OF EARLY INTERVENTION	J EARLY INTERVENTION	1053-8151	2154-3992	1.5	1.9	REHABILITATION	Q3	87/169
					621	BIRD CONSERVATION INTERNATIONAL	BIRD CONSERV INT	0959-2709	1474-0001	1.5	1.8	ORNITHOLOGY	Q1	45441
					622	BIOACOUSTICS-THE INTERNATIONAL JOURNAL OF ANIMAL SOUND AND ITS RECORDING	BIOACOUSTICS	0952-4622	2165-0586	1.5	1.8	ZOOLOGY	Q2	58/180
					623	Classroom Discourse	CLASSR DISCOURSE	1946-3014	1946-3022	1.5	2.2	EDUCATION & EDUCATIONAL RESEARCH	Q2	300/756
					624	JOURNAL OF MAMMALOGY	J MAMMAL	0022-2372	1545-1542	1.5	2	ZOOLOGY	Q2	58/180
					625	Quarterly Journal of Political Science	Q J POLIT SCI	1554-0626	1554-0634	1.5	2.3	POLITICAL SCIENCE	Q2	133/317
					626	Advances in Differential Equations	ADV DIFFERENTIAL EQU	1079-9389	1079-9389	1.5	1.5	MATHEMATICS, APPLIED	Q2	98/331
					627	AUSTRALIAN JOURNAL OF EDUCATION	AUST J EDUC	0004-9441	2050-5884	1.5	2.4	EDUCATION & EDUCATIONAL RESEARCH	Q2	300/756
					628	INTERNATIONAL JOURNAL OF LANGUAGE & COMMUNICATION DISORDERS	INT J LANG COMM DIS	1368-2822	1460-6984	1.5	2.5	REHABILITATION	Q3	87/169
					629	Asian-Pacific Journal of Second and Foreign Language Education	ASIAN-PAC J SEC FOR	N/A	2363-5169	1.5	1.7	LINGUISTICS	Q2	81/297
					630	International Journal of Research & Method in Education	INT J RES METHOD EDU	1743-727X	1743-7288	1.5	2.3	EDUCATION & EDUCATIONAL RESEARCH	Q2	300/756
					631	JOURNAL OF MORPHOLOGY	J MORPHOL	0362-2525	1097-4687	1.5	1.7	ANATOMY & MORPHOLOGY	Q2	45618
					632	MARINE MICROPALEONTOLOGY	MAR MICROPALEONTOL	0377-8398	1872-6186	1.5	1.9	PALEONTOLOGY	Q2	26/56
					633	Ichthyology and Herpetology	ICHTHYOL HERPETOL	2766-1512	2766-1520	1.5	1.5	ZOOLOGY	Q2	58/180
					634	International Peacekeeping	INT PEACEKEEPING	1353-3312	1743-906X	1.5	2.2	INTERNATIONAL RELATIONS	Q2	66/165
					635	Teoria de la Educacion	TEOR EDUC	1130-3743	2386-5660	1.5	1.5	EDUCATION & EDUCATIONAL RESEARCH	Q2	300/756
					636	Journal of Vertebrate Biology	J VERTEBR BIOL	2694-7684	2694-7684	1.5	1.8	ZOOLOGY	Q2	58/180
					637	Asian Journal of Communication	ASIAN J COMMUN	0129-2986	1742-0911	1.5	2.4	COMMUNICATION	Q2	91/227
					638	International Review of Victimology	INT REV VICT	0269-7580	2047-9433	1.5	1.8	CRIMINOLOGY & PENOLOGY	Q2	46/113
					639	Language Learning and Development	LANG LEARN DEV	1547-5441	1547-3341	1.5	1.7	PSYCHOLOGY, EXPERIMENTAL	Q4	75/99
					640	ZOOLOGICAL STUDIES	ZOOL STUD	1021-5506	1810-522X	1.5	1.5	ZOOLOGY	Q2	58/180
					641	Cogent Education	COGENT EDUC	2331-186X	2331-186X	1.5	1.6	EDUCATION & EDUCATIONAL RESEARCH	Q2	300/756
					642	INTERNATIONAL INTERACTIONS	INT INTERACT	0305-0629	1547-7444	1.5	1.8	INTERNATIONAL RELATIONS	Q2	66/165
					643	Journal of International Education in Business	J INT EDUC BUS	2046-469X	1836-3261	1.5	1.7	EDUCATION & EDUCATIONAL RESEARCH	Q2	300/756
					644	JOURNAL OF MICROSCOPY	J MICROSC-OXFORD	0022-2720	1365-2818	1.5	1.9	MICROSCOPY	Q3	45451
					645	JOURNAL OF ORTHOPAEDIC SCIENCE	J ORTHOP SCI	0949-2658	1436-2023	1.5	1.7	ORTHOPEDICS	Q3	76/136
					646	WOMENS STUDIES INTERNATIONAL FORUM	WOMEN STUD INT FORUM	0277-5395	1879-243X	1.5	2	WOMENS STUDIES	Q2	27/66
					647	Journal of Veterinary Cardiology	J VET CARDIOL	1760-2734	1875-0834	1.5	1.7	VETERINARY SCIENCES	Q2	66/167
					648	Medical Anthropology	MED ANTHROPOL	0145-9740	1545-5882	1.5	2.7	SOCIAL SCIENCES, BIOMEDICAL	Q3	30/46
					649	POLITICAL RESEARCH QUARTERLY	POLIT RES QUART	1065-9129	1938-274X	1.5	2.4	POLITICAL SCIENCE	Q2	133/317
					650	BERNOULLI	BERNOULLI	1350-7265	1573-9759	1.5	1.6	STATISTICS & PROBABILITY	Q2	43/168
					651	Journal of Veterinary Science	J VET SCI	1229-845X	1976-555X	1.5	1.5	VETERINARY SCIENCES	Q2	66/167
					652	MEDICINE SCIENCE AND THE LAW	MED SCI LAW	0025-8024	2042-1818	1.5	1.4	MEDICINE, LEGAL	Q2	45588
					653	SIAM JOURNAL ON MATRIX ANALYSIS AND APPLICATIONS	SIAM J MATRIX ANAL A	0895-4798	1095-7162	1.5	1.9	MATHEMATICS, APPLIED	Q2	98/331
					654	EVALUATION AND PROGRAM PLANNING	EVAL PROGRAM PLANN	0149-7189	1873-7870	1.5	1.6	SOCIAL SCIENCES, INTERDISCIPLINARY	Q2	90/263
					655	GEODIVERSITAS	GEODIVERSITAS	1280-9659	1638-9395	1.5	1.5	PALEONTOLOGY	Q2	26/56
					656	JOURNAL OF DEVELOPMENTAL AND PHYSICAL DISABILITIES	J DEV PHYS DISABIL	1056-263X	1573-3580	1.5	1.7	REHABILITATION	Q3	87/169
					657	Journal of Statistics and Data Science Education	J STAT DATA SCI EDUC	N/A	2693-9169	1.5	1.6	EDUCATION, SCIENTIFIC DISCIPLINES	Q2	42/85
					658	PROBABILITY THEORY AND RELATED FIELDS	PROBAB THEORY REL	0178-8051	1432-2064	1.5	1.9	STATISTICS & PROBABILITY	Q2	43/168
					659	SURVIVAL	SURVIVAL	0039-6338	1468-2699	1.5	1.3	POLITICAL SCIENCE	Q2	133/317
					660	INTERNATIONAL JOURNAL OF REHABILITATION RESEARCH	INT J REHABIL RES	0342-5282	1473-5660	1.5	1.7	REHABILITATION	Q3	87/169
					661	Journal of Criminology	J CRIMINOL-UK	2633-8076	2633-8084	1.5	1.7	CRIMINOLOGY & PENOLOGY	Q2	46/113
					662	JOURNAL OF FORENSIC SCIENCES	J FORENSIC SCI	0022-1198	1556-4029	1.5	1.6	MEDICINE, LEGAL	Q2	45588
					663	Microscopy	MICROSCOPY-JPN	2050-5698	2050-5701	1.5	1.6	MICROSCOPY	Q3	45451
					664	SOCIAL SERVICE REVIEW	SOC SERV REV	0037-7961	1537-5404	1.5	2.1	SOCIAL WORK	Q2	30/91
					665	AMERICAN JOURNAL OF PERINATOLOGY	AM J PERINAT	0735-1631	1098-8785	1.5	1.7	PEDIATRICS	Q2	86/186
					666	CARNETS DE GEOLOGIE	CARNETS GEOL	1634-0744	1765-2553	1.5	1.1	PALEONTOLOGY	Q2	26/56
					667	Journal of Adventure Education and Outdoor Learning	J ADVENTURE EDUC OUT	1472-9679	1754-0402	1.5	2.1	EDUCATION & EDUCATIONAL RESEARCH	Q2	300/756
					668	QUALITY ASSURANCE IN EDUCATION	QUAL ASSUR EDUC	0968-4883	1758-7662	1.5	1.6	EDUCATION & EDUCATIONAL RESEARCH	Q2	300/756
					669	Zeitschrift fur Erziehungswissenschaft	Z ERZIEHWISS	1434-663X	1862-5215	1.5	1.5	EDUCATION & EDUCATIONAL RESEARCH	Q2	300/756
					670	Arthropod Systematics & Phylogeny	ARTHROPOD SYST PHYLO	1863-7221	1864-8312	1.5	1.8	ENTOMOLOGY	Q2	41/109
					671	BRITISH JOURNAL OF MATHEMATICAL & STATISTICAL PSYCHOLOGY	BRIT J MATH STAT PSY	0007-1102	2044-8317	1.5	2.8	STATISTICS & PROBABILITY	Q2	43/168
					672	Economic and Labour Relations Review	ECON LABOUR RELAT RE	1035-3046	1838-2673	1.5	1.9	INDUSTRIAL RELATIONS & LABOR	Q3	26/49
					673	Frontiers in Communication	FRONT COMMUN	N/A	2297-900X	1.5	N/A	COMMUNICATION	Q2	91/227
					674	Journal of Social Work	J SOC WORK	1468-0173	1741-296X	1.5	2	SOCIAL WORK	Q2	30/91
					675	PHYSICAL & OCCUPATIONAL THERAPY IN PEDIATRICS	PHYS OCCUP THER PEDI	0194-2638	1541-3144	1.5	2.3	REHABILITATION	Q3	87/169
					676	International Relations	INT RELAT	0047-1178	1741-2862	1.5	2.1	INTERNATIONAL RELATIONS	Q2	66/165
					677	STATISTICA SINICA	STAT SINICA	1017-0405	1996-8507	1.5	1.5	STATISTICS & PROBABILITY	Q2	43/168
					678	GMS Journal for Medical Education	GMS J MED EDU	2366-5017	2366-5017	1.5	1.5	EDUCATION, SCIENTIFIC DISCIPLINES	Q2	42/85
					679	International Journal of Mentoring and Coaching in Education	INT J MENT COACH EDU	2046-6854	2046-6854	1.5	1.9	EDUCATION & EDUCATIONAL RESEARCH	Q2	300/756
					680	Local and Regional Anesthesia	LOCAL REG ANESTH	1178-7112	1178-7112	1.5	3.8	ANESTHESIOLOGY	Q3	35/64
					681	PALAIOS	PALAIOS	0883-1351	1938-5323	1.5	1.7	PALEONTOLOGY	Q2	26/56
					682	Physiotherapy Research International	PHYSIOTHER RES INT	1358-2267	1471-2865	1.5	1.9	REHABILITATION	Q3	87/169
					683	APHASIOLOGY	APHASIOLOGY	0268-7038	1464-5041	1.5	2.1	REHABILITATION	Q3	87/169
					684	Educational Philosophy and Theory	EDUC PHILOS THEORY	0013-1857	1469-5812	1.5	1.8	EDUCATION & EDUCATIONAL RESEARCH	Q2	300/756
					685	CULTURE MEDICINE AND PSYCHIATRY	CULT MED PSYCHIAT	0165-005X	1573-076X	1.5	1.9	SOCIAL SCIENCES, BIOMEDICAL	Q3	30/46
					686	Journal of International Students	J INT STUDENTS	2162-3104	2166-3750	1.5	1.8	EDUCATION & EDUCATIONAL RESEARCH	Q2	300/756
					687	Journal of School Nursing	J SCH NURS	1059-8405	1546-8364	1.5	2.1	NURSING	Q3	99/191
					688	Statistics and Public Policy	STAT PUBLIC POLICY	2330-443X	2330-443X	1.5	1.8	SOCIAL SCIENCES, MATHEMATICAL METHODS	Q2	31/67
					689	International Journal for Research in Vocational Education and Training-IJRVET	INT J RES VOCAT EDUC	2197-8638	2197-8646	1.5	N/A	EDUCATION & EDUCATIONAL RESEARCH	Q2	300/756
					690	Rehabilitation Research and Practice	REHABIL RES PRACT	2090-2867	2090-2875	1.5	2	REHABILITATION	Q3	87/169
					691	ORL-Journal for Oto-Rhino-Laryngology Head and Neck Surgery	ORL J OTO-RHINO-LARY	0301-1569	1423-0275	1.5	1.4	OTORHINOLARYNGOLOGY	Q2	31/65
					692	Translational Pediatrics	TRANSL PEDIATR	2224-4336	2224-4344	1.5	2.2	PEDIATRICS	Q2	86/186
					693	Violence and Gender	VIOLENCE GEND	2326-7836	2326-7852	1.5	2	CRIMINOLOGY & PENOLOGY	Q2	46/113
					694	Arthroplasty Today	ARTHROPLAST TODAY	2352-3441	2352-3441	1.5	N/A	ORTHOPEDICS	Q3	76/136
					695	ARTS IN PSYCHOTHERAPY	ART PSYCHOTHER	0197-4556	1873-5878	1.5	1.8	REHABILITATION	Q3	87/169
					696	Asia-Pacific Journal of Sport Medicine Arthroscopy Rehabilitation and Technology	ASIA-PAC J SPORT MED	2214-6873	2214-6873	1.5	1.6	SPORT SCIENCES	Q3	76/127
					697	International Journal for Academic Development	INT J ACAD DEV	1360-144X	1470-1324	1.5	2.2	EDUCATION & EDUCATIONAL RESEARCH	Q2	300/756
					698	SIMULATION & GAMING	SIMULAT GAMING	1046-8781	1552-826X	1.5	2.4	EDUCATION & EDUCATIONAL RESEARCH	Q2	300/756
					699	Brazilian Oral Research	BRAZ ORAL RES	1807-3107	1807-3107	1.5	2.2	DENTISTRY, ORAL SURGERY & MEDICINE	Q3	89/157
					700	Childhood Obesity	CHILD OBES	2153-2168	2153-2176	1.5	3	PEDIATRICS	Q2	86/186
					701	JOURNAL OF BIOSOCIAL SCIENCE	J BIOSOC SCI	0021-9320	1469-7599	1.5	1.7	SOCIAL SCIENCES, BIOMEDICAL	Q3	30/46
					702	Journal of Education and Work	J EDUC WORK	1363-9080	1469-9435	1.5	1.9	EDUCATION & EDUCATIONAL RESEARCH	Q2	300/756
					703	JOURNAL OF GERONTOLOGICAL SOCIAL WORK	J GERONTOL SOC WORK	1540-4048	0163-4372	1.5	2.3	SOCIAL WORK	Q2	30/91
					704	Clinical Cosmetic and Investigational Dentistry	CLIN COSMET INV DENT	1179-1357	1179-1357	1.5	1.7	DENTISTRY, ORAL SURGERY & MEDICINE	Q3	89/157
					705	Journal of Community Practice	J COMMUNITY PRACT	1070-5422	1543-3706	1.5	1.6	SOCIAL WORK	Q2	30/91
					706	JOURNAL OF GEOLOGY	J GEOL	0022-1376	1537-5269	1.5	1.8	GEOLOGY	Q2	18/60
					707	Journal of Geriatric Physical Therapy	J GERIATR PHYS THER	1539-8412	2152-0895	1.5	3	REHABILITATION	Q3	87/169
					708	JOURNAL OF NEUROSCIENCE NURSING	J NEUROSCI NURS	0888-0395	1945-2810	1.5	1.6	NURSING	Q3	99/191
					709	PROBATION JOURNAL	PROBAT J	0264-5505	1741-3079	1.5	1.3	CRIMINOLOGY & PENOLOGY	Q2	46/113
					710	SYMBOLIC INTERACTION	SYMB INTERACT	0195-6086	1533-8665	1.5	1.8	SOCIOLOGY	Q2	102/217
					711	Anthropology Today	ANTHROPOL TODAY	0268-540X	1467-8322	1.5	1.4	ANTHROPOLOGY	Q2	37/139
					712	Asian Population Studies	ASIAN POPUL STUD	1744-1730	1744-1749	1.5	2.3	DEMOGRAPHY	Q2	23/49
					713	MICROSURGERY	MICROSURG	0738-1085	1098-2752	1.5	2	SURGERY	Q3	153/290
					714	ONDERSTEPOORT JOURNAL OF VETERINARY RESEARCH	ONDERSTEPOORT J VET	0030-2465	2219-0635	1.5	2	VETERINARY SCIENCES	Q2	66/167
					715	Revista Latino-Americana de Enfermagem	REV LAT-AM ENFERM	1518-8345	1518-8345	1.5	2	NURSING	Q3	99/191
					716	Spatial Economic Analysis	SPAT ECON ANAL	1742-1772	1742-1780	1.5	2	ECONOMICS	Q2	287/597
					717	ZEITSCHRIFT FUR ENTWICKLUNGSPSYCHOLOGIE UND PADAGOGISCHE PSYCHOLOGIE	Z ENTWICKL PADAGOGIS	0049-8637	2190-6262	1.5	1.1	PSYCHOLOGY, EDUCATIONAL	Q3	50/74
					718	ANALES DE PEDIATRIA	AN PEDIATR	1695-4033	1695-9531	1.5	1.7	PEDIATRICS	Q2	86/186
					719	Gland Surgery	GLAND SURG	2227-684X	2227-8575	1.5	2.1	SURGERY	Q3	153/290
					720	ARCHAEOMETRY	ARCHAEOMETRY	0003-813X	1475-4754	1.5	1.7	GEOSCIENCES, MULTIDISCIPLINARY	Q3	170/253
					721	JOURNAL OF AIRCRAFT	J AIRCRAFT	0021-8669	1533-3868	1.5	1.8	ENGINEERING, AEROSPACE	Q2	19/52
					722	JOURNAL OF THE ROYAL STATISTICAL SOCIETY SERIES A-STATISTICS IN SOCIETY	J R STAT SOC A STAT	0964-1998	1467-985X	1.5	2.1	STATISTICS & PROBABILITY	Q2	43/168
					723	OXFORD BULLETIN OF ECONOMICS AND STATISTICS	OXFORD B ECON STAT	0305-9049	1468-0084	1.5	2.6	STATISTICS & PROBABILITY	Q2	43/168
					724	ADULT EDUCATION QUARTERLY	ADULT EDUC QUART	0741-7136	1552-3047	1.5	2.1	EDUCATION & EDUCATIONAL RESEARCH	Q2	300/756
					725	Communication Culture & Critique	COMMUN CULT CRIT	1753-9129	1753-9137	1.5	2.2	COMMUNICATION	Q2	91/227
					726	Foot and Ankle Clinics	FOOT ANKLE CLIN	1083-7515	1558-1934	1.5	2.1	ORTHOPEDICS	Q3	76/136
					727	JOURNAL OF PESTICIDE SCIENCE	J PESTIC SCI	1348-589X	1349-0923	1.5	2.4	ENTOMOLOGY	Q2	41/109
					728	BULLETIN OF GEOSCIENCES	B GEOSCI	1214-1119	1802-8225	1.5	1.3	PALEONTOLOGY	Q2	26/56
					729	Computer Assisted Surgery	COMPUT ASSIST SURG	N/A	2469-9322	1.5	3	SURGERY	Q3	153/290
					730	International Journal of Orthopaedic and Trauma Nursing	INT J ORTHOP TRAUMA	1878-1241	1878-1292	1.5	1.5	NURSING	Q3	99/191
					731	Journal of Orthopaedics	J ORTHOP	0972-978X	0972-978X	1.5	1.7	ORTHOPEDICS	Q3	76/136
					732	PEDIATRIC SURGERY INTERNATIONAL	PEDIATR SURG INT	0179-0358	1437-9813	1.5	1.8	SURGERY	Q3	153/290
					733	Popular Communication	POP COMMUN	1540-5702	1540-5710	1.5	1.9	COMMUNICATION	Q2	91/227
					734	Critical Discourse Studies	CRIT DISCOURSE STUD	1740-5904	1740-5912	1.5	2.3	COMMUNICATION	Q2	91/227
					735	Forensic Science Medicine and Pathology	FORENSIC SCI MED PAT	1547-769X	1556-2891	1.5	1.8	PATHOLOGY	Q3	56/88
					736	Annali di Igiene Medicina Preventiva e di Comunita	ANN IG MED PREV COMU	1120-9135	1120-9135	1.5	1.5	HEALTH CARE SCIENCES & SERVICES	Q3	120/174
					737	Journal of Creative Communications	J CREAT COMMUN	0973-2586	0973-2594	1.5	1.4	COMMUNICATION	Q2	91/227
					738	JOURNAL OF TECHNOLOGY IN HUMAN SERVICES	J TECHNOL HUMAN SERV	1522-8835	1522-8991	1.5	2.1	SOCIAL WORK	Q2	30/91
					739	JOURNAL OF THE AMERICAN ANIMAL HOSPITAL ASSOCIATION	J AM ANIM HOSP ASSOC	0587-2871	1547-3317	1.5	1.5	VETERINARY SCIENCES	Q2	66/167
					740	REVIEW OF WORLD ECONOMICS	REV WORLD ECON	1610-2878	1610-2886	1.5	2	INTERNATIONAL RELATIONS	Q2	66/165
					741	Sports Engineering	SPORTS ENG	1369-7072	1460-2687	1.5	1.3	SPORT SCIENCES	Q3	76/127
					742	Teaching Education	TEACH EDUC	1047-6210	1470-1286	1.5	1.9	EDUCATION & EDUCATIONAL RESEARCH	Q2	300/756
					743	COMPUTATIONAL STATISTICS & DATA ANALYSIS	COMPUT STAT DATA AN	0167-9473	1872-7352	1.5	1.7	STATISTICS & PROBABILITY	Q2	43/168
					744	CRYSTAL RESEARCH AND TECHNOLOGY	CRYST RES TECHNOL	0232-1300	1521-4079	1.5	1.7	CRYSTALLOGRAPHY	Q3	18/33
					745	EUROPEAN JOURNAL OF PEDIATRIC SURGERY	EUR J PEDIATR SURG	0939-7248	1439-359X	1.5	1.7	SURGERY	Q3	153/290
					746	International Food and Agribusiness Management Review	INT FOOD AGRIBUS MAN	1559-2448	1559-2448	1.5	1.7	AGRICULTURAL ECONOMICS & POLICY	Q3	22/39
					747	NUCLEAR TECHNOLOGY	NUCL TECHNOL	0029-5450	1943-7471	1.5	1.4	NUCLEAR SCIENCE & TECHNOLOGY	Q2	17/40
					748	OTJR-Occupational Therapy Journal of Research	OTJR-OCCUP THER J RE	1539-4492	1938-2383	1.5	1.8	REHABILITATION	Q3	87/169
					749	Shoulder & Elbow	SHOULDER ELBOW	1758-5732	1758-5740	1.5	N/A	ORTHOPEDICS	Q3	76/136
					750	Turkish Journal of Fisheries and Aquatic Sciences	TURK J FISH AQUAT SC	1303-2712	2149-181X	1.5	1.4	MARINE & FRESHWATER BIOLOGY	Q3	61/119
					751	Annals of Diagnostic Pathology	ANN DIAGN PATHOL	1092-9134	1532-8198	1.5	1.6	PATHOLOGY	Q3	56/88
					752	BRAIN INJURY	BRAIN INJURY	0269-9052	1362-301X	1.5	2.4	REHABILITATION	Q3	87/169
					753	Employee Responsibilities and Rights Journal	EMPLOY RESPONSIB RIG	0892-7545	1573-3378	1.5	1.6	INDUSTRIAL RELATIONS & LABOR	Q3	26/49
					754	Journal of Advanced Veterinary and Animal Research	J ADV VET ANIM RES	N/A	2311-7710	1.5	1.6	VETERINARY SCIENCES	Q2	66/167
					755	JOURNAL OF PERINATAL & NEONATAL NURSING	J PERINAT NEONAT NUR	0893-2190	1550-5073	1.5	1.9	PEDIATRICS	Q2	86/186
					756	Annals of Actuarial Science	ANN ACTUAR SCI	1748-4995	1748-5002	1.5	1.2	STATISTICS & PROBABILITY	Q2	43/168
					757	ARCHIVES OF INSECT BIOCHEMISTRY AND PHYSIOLOGY	ARCH INSECT BIOCHEM	0739-4462	1520-6327	1.5	2	PHYSIOLOGY	Q4	70/85
					758	CAMBRIDGE QUARTERLY OF HEALTHCARE ETHICS	CAMB Q HEALTHC ETHIC	0963-1801	1469-2147	1.5	1.4	SOCIAL SCIENCES, BIOMEDICAL	Q3	30/46
					759	Global Media and Communication	GLOB MEDIA COMMUN	1742-7665	1742-7673	1.5	1.5	COMMUNICATION	Q2	91/227
					760	International Journal of Lower Extremity Wounds	INT J LOW EXTR WOUND	1534-7346	1552-6941	1.5	1.9	SURGERY	Q3	153/290
					761	Journal of Clinical Research in Pediatric Endocrinology	J CLIN RES PEDIATR E	1308-5727	1308-5735	1.5	1.9	PEDIATRICS	Q2	86/186
					762	Medical Science Monitor Basic Research	MED SCI MONIT BASIC	2325-4416	2325-4394	1.5	1.9	MEDICINE, RESEARCH & EXPERIMENTAL	Q3	140/189
					763	Open Access Emergency Medicine	OPEN ACCESS EMERG M	1179-1500	1179-1500	1.5	1.8	EMERGENCY MEDICINE	Q3	28/54
					764	Agricultural Finance Review	AGRIC FINANCE REV	0002-1466	2041-6326	1.5	1.9	AGRICULTURAL ECONOMICS & POLICY	Q3	22/39
					765	European Journal of Midwifery	EUR J MIDWIFERY	2585-2906	2585-2906	1.5	N/A	OBSTETRICS & GYNECOLOGY	Q3	89/136
					766	International Journal of Cognitive Therapy	INT J COGN THER	1937-1209	1937-1217	1.5	1.9	PSYCHOLOGY, CLINICAL	Q3	114/180
					767	Journal of Oral Implantology	J ORAL IMPLANTOL	0160-6972	1548-1336	1.5	1.7	DENTISTRY, ORAL SURGERY & MEDICINE	Q3	89/157
					768	Journal of Renal Care	J RENAL CARE	1755-6678	1755-6686	1.5	1.8	UROLOGY & NEPHROLOGY	Q3	78/126
					769	Plastic and Reconstructive Surgery-Global Open	PRS-GLOB OPEN	2169-7574	2169-7574	1.5	1.9	SURGERY	Q3	153/290
					770	VISION RESEARCH	VISION RES	0042-6989	1878-5646	1.5	1.7	PSYCHOLOGY	Q3	64/92
					771	European Journal of Obstetrics & Gynecology and Reproductive Biology-X	EUR J OBST GYN R B-X	2590-1613	2590-1613	1.5	N/A	REPRODUCTIVE BIOLOGY	Q4	34/39
					772	Global Social Policy	GLOB SOC POLICY	1468-0181	1741-2803	1.5	1.4	POLITICAL SCIENCE	Q2	133/317
					773	JNP- The Journal for Nurse Practitioners	JNP-J NURSE PRACT	1555-4155	1878-058X	1.5	1.2	NURSING	Q3	99/191
					774	JOURNAL OF NUCLEAR SCIENCE AND TECHNOLOGY	J NUCL SCI TECHNOL	0022-3131	1881-1248	1.5	1.7	NUCLEAR SCIENCE & TECHNOLOGY	Q2	17/40
					775	Journal of Taibah University Medical Sciences	J TAIBAH UNIV MED SC	1658-3612	1658-3612	1.5	1.7	MEDICINE, GENERAL & INTERNAL	Q2	129/325
					776	Journal of Wound Care	J WOUND CARE	0969-0700	2062-2916	1.5	2	DERMATOLOGY	Q3	59/94
					777	OPEC Energy Review	OPEC ENERGY REV	1753-0229	1753-0237	1.5	1.9	ECONOMICS	Q2	287/597
					778	Statistics in Biopharmaceutical Research	STAT BIOPHARM RES	1946-6315	1946-6315	1.5	1.5	STATISTICS & PROBABILITY	Q2	43/168
					779	Subterranean Biology	SUBTERR BIOL	1768-1448	1314-2615	1.5	1.4	ZOOLOGY	Q2	58/180
					780	ANZ JOURNAL OF SURGERY	ANZ J SURG	1445-1433	1445-2197	1.5	1.7	SURGERY	Q3	153/290
					781	Gaceta Sanitaria	GAC SANIT	0213-9111	1578-1283	1.5	1.6	PUBLIC, ENVIRONMENTAL & OCCUPATIONAL HEALTH	Q3	287/403
					782	iForest-Biogeosciences and Forestry	IFOREST	1971-7458	1971-7458	1.5	1.7	FORESTRY	Q2	40/89
					783	JOURNAL OF BEHAVIORAL HEALTH SERVICES & RESEARCH	J BEHAV HEALTH SER R	1094-3412	1556-3308	1.5	1.9	PUBLIC, ENVIRONMENTAL & OCCUPATIONAL HEALTH	Q3	287/403
					784	PEDIATRIC DENTISTRY	PEDIATR DENT	0164-1263	1942-5473	1.5	1.8	PEDIATRICS	Q2	86/186
					785	Anthropology & Medicine	ANTHROPOL MED	1364-8470	1469-2910	1.5	1.5	SOCIAL SCIENCES, BIOMEDICAL	Q3	30/46
					786	Dermatology Research and Practice	DERMAT RES PRACT	1687-6105	1687-6113	1.5	2.3	DERMATOLOGY	Q3	59/94
					787	Economics & Politics	ECON POLIT-OXFORD	0954-1985	1468-0343	1.5	1.9	POLITICAL SCIENCE	Q2	133/317
					788	ENVIRONMETRICS	ENVIRONMETRICS	1180-4009	1099-095X	1.5	1.4	STATISTICS & PROBABILITY	Q2	43/168
					789	FAMILY & COMMUNITY HEALTH	FAM COMMUNITY HEALTH	0160-6379	1550-5057	1.5	1.9	PUBLIC, ENVIRONMENTAL & OCCUPATIONAL HEALTH	Q3	287/403
					790	Fottea	FOTTEA	1802-5439	N/A	1.5	2.2	PLANT SCIENCES	Q3	148/265
					791	International Journal for Uncertainty Quantification	INT J UNCERTAIN QUAN	2152-5080	2152-5099	1.5	1.6	MATHEMATICS, INTERDISCIPLINARY APPLICATIONS	Q3	74/135
					792	International Journal of Information and Communication Technology Education	INT J INF COMMUN TEC	1550-1876	1550-1337	1.5	1.4	EDUCATION & EDUCATIONAL RESEARCH	Q2	300/756
					793	Journal of Clinical Pediatric Dentistry	J CLIN PEDIATR DENT	1053-4628	1557-5268	1.5	1.4	PEDIATRICS	Q2	86/186
					794	Operations Research for Health Care	OPER RES HEALTH CARE	2211-6923	2211-6923	1.5	2.2	HEALTH CARE SCIENCES & SERVICES	Q3	120/174
					795	PARASITOLOGY INTERNATIONAL	PARASITOL INT	1383-5769	1873-0329	1.5	1.6	PARASITOLOGY	Q3	25/45
					796	PEDIATRIC CARDIOLOGY	PEDIATR CARDIOL	0172-0643	1432-1971	1.5	1.6	PEDIATRICS	Q2	86/186
					797	PROFESSIONAL GEOGRAPHER	PROF GEOGR	0033-0124	1467-9272	1.5	1.7	GEOGRAPHY	Q2	78/171
					798	SINGAPORE ECONOMIC REVIEW	SINGAP ECON REV	0217-5908	1793-6837	1.5	1.6	ECONOMICS	Q2	287/597
					799	UPSALA JOURNAL OF MEDICAL SCIENCES	UPSALA J MED SCI	0300-9734	2000-1967	1.5	2.9	MEDICINE, GENERAL & INTERNAL	Q2	129/325
					800	Comparative Population Studies	COMP POPUL STUD	1869-8980	1869-8999	1.5	2	DEMOGRAPHY	Q2	23/49
					801	INTERNATIONAL JOURNAL OF PLANT SCIENCES	INT J PLANT SCI	1058-5893	1537-5315	1.5	1.9	PLANT SCIENCES	Q3	148/265
					802	JOURNAL OF AQUATIC ANIMAL HEALTH	J AQUAT ANIM HEALTH	0899-7659	1548-8667	1.5	2.1	VETERINARY SCIENCES	Q2	66/167
					803	NEW ZEALAND JOURNAL OF FORESTRY SCIENCE	NZ J FORESTRY SCI	0048-0134	1179-5395	1.5	1.7	FORESTRY	Q2	40/89
					804	Advances in Applied Mathematics and Mechanics	ADV APPL MATH MECH	2070-0733	2075-1354	1.5	1.1	MECHANICS	Q3	115/170
					805	Clinical Pharmacology in Drug Development	CLIN PHARM DRUG DEV	2160-7648	2160-7648	1.5	1.7	PHARMACOLOGY & PHARMACY	Q3	265/354
					806	EDUCATIONAL FORUM	EDUC FORUM	0013-1725	1938-8098	1.5	1.4	EDUCATION & EDUCATIONAL RESEARCH	Q2	300/756
					807	European Journal of Physiotherapy	EUR J PHYSIOTHER	2167-9169	2167-9177	1.5	1.1	REHABILITATION	Q3	87/169
					808	JOURNAL OF CHILD AND ADOLESCENT PSYCHOPHARMACOLOGY	J CHILD ADOL PSYCHOP	1044-5463	1557-8992	1.5	3	PSYCHIATRY	Q3	190/276
					809	Journal of Drugs in Dermatology	J DRUGS DERMATOL	1545-9616	1545-9616	1.5	1.6	DERMATOLOGY	Q3	59/94
					810	JOURNAL OF PSYCHOEDUCATIONAL ASSESSMENT	J PSYCHOEDUC ASSESS	0734-2829	1557-5144	1.5	1.7	PSYCHOLOGY, EDUCATIONAL	Q3	50/74
					811	JOURNAL OF VETERINARY PHARMACOLOGY AND THERAPEUTICS	J VET PHARMACOL THER	0140-7783	1365-2885	1.5	1.5	VETERINARY SCIENCES	Q2	66/167
					812	MELANOMA RESEARCH	MELANOMA RES	0960-8931	1473-5636	1.5	1.9	ONCOLOGY	Q4	259/322
					813	Oceans-Switzerland	OCEANS-BASEL	N/A	2673-1924	1.5	1.5	OCEANOGRAPHY	Q3	44/65
					814	Health Services Research and Managerial Epidemiology	HEALTH SERV RES MANA	2333-3928	2333-3928	1.5	1.4	HEALTH POLICY & SERVICES	Q3	87/118
					815	QUARTERLY JOURNAL OF EXPERIMENTAL PSYCHOLOGY	Q J EXP PSYCHOL	1747-0218	1747-0226	1.5	1.7	PSYCHOLOGY, EXPERIMENTAL	Q4	75/99
					816	Revista de Ciencia Politica	REV CIENC POLIT-SANT	0718-090X	0718-090X	1.5	1.4	POLITICAL SCIENCE	Q2	133/317
					817	FOREST SCIENCE	FOREST SCI	0015-749X	1938-3738	1.5	1.9	FORESTRY	Q2	40/89
					818	HORTSCIENCE	HORTSCIENCE	0018-5345	2327-9834	1.5	1.8	HORTICULTURE	Q2	19/38
					819	International Journal of Health Economics and Management	INT J HEALTH ECON MA	2199-9023	2199-9031	1.5	1.6	HEALTH POLICY & SERVICES	Q3	87/118
					820	Journal of Asset Management	J ASSET MANAG	1470-8272	1479-179X	1.5	1.8	BUSINESS, FINANCE	Q3	131/231
					821	JOURNAL OF RADIOANALYTICAL AND NUCLEAR CHEMISTRY	J RADIOANAL NUCL CH	0236-5731	1588-2780	1.5	1.5	NUCLEAR SCIENCE & TECHNOLOGY	Q2	17/40
					822	PHYCOLOGIA	PHYCOLOGIA	0031-8884	2330-2968	1.5	2.1	PLANT SCIENCES	Q3	148/265
					823	Physical Review Accelerators and Beams	PHYS REV ACCEL BEAMS	N/A	2469-9888	1.5	1.5	PHYSICS, PARTICLES & FIELDS	Q3	18/30
					824	PHYTOPARASITICA	PHYTOPARASITICA	0334-2123	1876-7184	1.5	1.5	PLANT SCIENCES	Q3	148/265
					825	Revista de Contabilidad-Spanish Accounting Review	REV CONTAB	1138-4891	1988-4672	1.5	1.9	BUSINESS, FINANCE	Q3	131/231
					826	SOFTWARE TESTING VERIFICATION & RELIABILITY	SOFTW TEST VERIF REL	0960-0833	1099-1689	1.5	1.8	COMPUTER SCIENCE, SOFTWARE ENGINEERING	Q3	82/131
					827	BULLETIN OF MARINE SCIENCE	B MAR SCI	0007-4977	1553-6955	1.5	1.5	OCEANOGRAPHY	Q3	44/65
					828	Communications-European Journal of Communication Research	COMMUNICATIONS-GER	0341-2059	1613-4087	1.5	1.5	COMMUNICATION	Q2	91/227
					829	INTERNATIONAL ECONOMICS AND ECONOMIC POLICY	INT ECON ECON POL	1612-4804	1612-4812	1.5	1.7	ECONOMICS	Q2	287/597
					830	JBI Evidence Synthesis	JBI EVID SYNTH	N/A	2689-8381	1.5	3.3	HEALTH CARE SCIENCES & SERVICES	Q3	120/174
					831	KYKLOS	KYKLOS	0023-5962	1467-6435	1.5	1.9	ECONOMICS	Q2	287/597
					832	Neurochirurgie	NEUROCHIRURGIE	0028-3770	1773-0619	1.5	1.6	SURGERY	Q3	153/290
					833	NUCLEAR INSTRUMENTS & METHODS IN PHYSICS RESEARCH SECTION A-ACCELERATORS SPECTROMETERS DETECTORS AND ASSOCIATED EQUIPMENT	NUCL INSTRUM METH A	0168-9002	1872-9576	1.5	1.4	PHYSICS, PARTICLES & FIELDS	Q3	18/30
					834	OMEGA-JOURNAL OF DEATH AND DYING	OMEGA-J DEATH DYING	0030-2228	1541-3764	1.5	1.7	SOCIAL SCIENCES, BIOMEDICAL	Q3	30/46
					835	ACM TRANSACTIONS ON PROGRAMMING LANGUAGES AND SYSTEMS	ACM T PROGR LANG SYS	0164-0925	1558-4593	1.5	1.8	COMPUTER SCIENCE, SOFTWARE ENGINEERING	Q3	82/131
					836	American Journal of Hospice & Palliative Medicine	AM J HOSP PALLIAT ME	1049-9091	1938-2715	1.5	2	HEALTH CARE SCIENCES & SERVICES	Q3	120/174
					837	Annals of Dermatology	ANN DERMATOL	1013-9087	2005-3894	1.5	1.8	DERMATOLOGY	Q3	59/94
					838	ANNALS OF SAUDI MEDICINE	ANN SAUDI MED	0256-4947	1319-9226	1.5	1.7	MEDICINE, GENERAL & INTERNAL	Q2	129/325
					839	Chilean Journal of Agricultural Research	CHIL J AGR RES	0718-5839	0718-5839	1.5	1.8	AGRONOMY	Q2	61/125
					840	CONCURRENCY AND COMPUTATION-PRACTICE & EXPERIENCE	CONCURR COMP-PRACT E	1532-0626	1532-0634	1.5	1.5	COMPUTER SCIENCE, THEORY & METHODS	Q2	71/143
					841	DRUGS-EDUCATION PREVENTION AND POLICY	DRUG-EDUC PREV POLIC	0968-7637	1465-3370	1.5	1.7	SUBSTANCE ABUSE	Q3	40/55
					842	INTERNATIONAL JOURNAL OF CARDIOVASCULAR IMAGING	INT J CARDIOVAS IMAG	1569-5794	1875-8312	1.5	1.9	RADIOLOGY, NUCLEAR MEDICINE & MEDICAL IMAGING	Q3	124/204
					843	Journal of Cardiothoracic Surgery	J CARDIOTHORAC SURG	N/A	1749-8090	1.5	1.6	SURGERY	Q3	153/290
					844	Marine Ecology-An Evolutionary Perspective	MAR ECOL-EVOL PERSP	0173-9565	1439-0485	1.5	1.6	MARINE & FRESHWATER BIOLOGY	Q3	61/119
					845	PROFESSIONAL PSYCHOLOGY-RESEARCH AND PRACTICE	PROF PSYCHOL-RES PR	0735-7028	1939-1323	1.5	1.7	PSYCHOLOGY, MULTIDISCIPLINARY	Q3	112/218
					846	Sensing and Imaging	SENS IMAGING	1557-2064	1557-2072	1.5	1.6	INSTRUMENTS & INSTRUMENTATION	Q3	50/76
					847	Telemedicine Reports	TELEMED REP	N/A	2692-4366	1.5	1.6	HEALTH CARE SCIENCES & SERVICES	Q3	120/174
					848	X-RAY SPECTROMETRY	X-RAY SPECTROM	0049-8246	1097-4539	1.5	1.2	SPECTROSCOPY	Q3	28/44
					849	BIOCONTROL SCIENCE AND TECHNOLOGY	BIOCONTROL SCI TECHN	0958-3157	1360-0478	1.5	1.9	ENTOMOLOGY	Q2	41/109
					850	ELECTRONIC LIBRARY	ELECTRON LIBR	0264-0473	1758-616X	1.5	1.8	INFORMATION SCIENCE & LIBRARY SCIENCE	Q2	70/160
					851	International Journal of Micro Air Vehicles	INT J MICRO AIR VEH	1756-8293	1756-8307	1.5	1.9	ENGINEERING, AEROSPACE	Q2	19/52
					852	Journal of Borderlands Studies	J BORDERL STUD	0886-5655	2159-1229	1.5	1.3	GEOGRAPHY	Q2	78/171
					853	Journal of Dual Diagnosis	J DUAL DIAGN	1550-4263	1550-4271	1.5	2.2	SUBSTANCE ABUSE	Q3	40/55
					854	Journal of Entrepreneurship and Public Policy	J ENTREP PUBLIC POLI	2045-2101	2045-211X	1.5	1.7	ECONOMICS	Q2	287/597
					855	Marine Biodiversity	MAR BIODIVERS	1867-1616	1867-1624	1.5	1.4	MARINE & FRESHWATER BIOLOGY	Q3	61/119
					856	NEW ZEALAND JOURNAL OF AGRICULTURAL RESEARCH	NEW ZEAL J AGR RES	0028-8233	1175-8775	1.5	1.4	AGRICULTURE, MULTIDISCIPLINARY	Q2	36/89
					857	Ocnos-Journal of Reading Research	OCNOS	1885-446X	2254-9099	1.5	1.1	EDUCATION & EDUCATIONAL RESEARCH	Q2	300/756
					858	Proceedings of the Institution of Civil Engineers-Urban Design and Planning	PROC INST CIV ENG-U	1755-0793	1755-0807	1.5	1	URBAN STUDIES	Q3	48/77
					859	State Crime	STATE CRIME	2046-6056	2046-6064	1.5	1.5	POLITICAL SCIENCE	Q2	133/317
					860	UROLOGIA INTERNATIONALIS	UROL INT	0042-1138	1423-0399	1.5	1.5	UROLOGY & NEPHROLOGY	Q3	78/126
					861	CLINICAL AND EXPERIMENTAL HYPERTENSION	CLIN EXP HYPERTENS	1064-1963	1525-6006	1.5	1.6	PHARMACOLOGY & PHARMACY	Q3	265/354
					862	ENDOCRINE RESEARCH	ENDOCR RES	0743-5800	1532-4206	1.5	1.4	ENDOCRINOLOGY & METABOLISM	Q4	152/186
					863	Geotechnique Letters	GEOTECH LETT	2049-825X	2045-2543	1.5	2.2	ENGINEERING, GEOLOGICAL	Q3	40/63
					864	International Journal of Housing Markets and Analysis	INT J HOUS MARK ANAL	1753-8270	1753-8289	1.5	1.7	URBAN STUDIES	Q3	48/77
					865	INTERNATIONAL JOURNAL OF MODERN PHYSICS C	INT J MOD PHYS C	0129-1831	1793-6586	1.5	1.2	PHYSICS, MATHEMATICAL	Q2	27/60
					866	International Journal of Sports Science & Coaching	INT J SPORTS SCI COA	1747-9541	2048-397X	1.5	2	PSYCHOLOGY, APPLIED	Q3	74/113
					867	JOURNAL OF AEROSPACE ENGINEERING	J AEROSPACE ENG	0893-1321	1943-5525	1.5	1.8	ENGINEERING, CIVIL	Q3	115/181
					868	Journal of Burn Care & Research	J BURN CARE RES	1559-047X	1559-0488	1.5	1.7	SURGERY	Q3	153/290
					869	Journal of the American Psychiatric Nurses Association	J AM PSYCHIAT NURSES	1078-3903	1532-5725	1.5	1.9	PSYCHIATRY	Q3	190/276
					870	JOURNAL OF TURBULENCE	J TURBUL	1468-5248	1468-5248	1.5	2.2	PHYSICS, FLUIDS & PLASMAS	Q3	28/40
					871	Psicologia-Reflexao e Critica	PSICOL-REFLEX CRIT	0102-7972	1678-7153	1.5	1.8	PSYCHOLOGY, MULTIDISCIPLINARY	Q3	112/218
					872	Advances in Tribology	ADV TRIBOL	1687-5915	1687-5923	1.5	1.5	ENGINEERING, MECHANICAL	Q3	114/180
					873	Current Problems in Diagnostic Radiology	CURR PROBL DIAGN RAD	0363-0188	0363-0188	1.5	1.4	RADIOLOGY, NUCLEAR MEDICINE & MEDICAL IMAGING	Q3	124/204
					874	Current Radiopharmaceuticals	CURR RADIOPHARM	1874-4710	1874-4729	1.5	2.3	RADIOLOGY, NUCLEAR MEDICINE & MEDICAL IMAGING	Q3	124/204
					875	International Journal of Wireless Information Networks	INT J WIREL INF NETW	1068-9605	1572-8129	1.5	1.4	TELECOMMUNICATIONS	Q3	88/119
					876	JPRAS Open	JPRAS OPEN	2352-5878	2352-5878	1.5	N/A	SURGERY	Q3	153/290
					877	Management of Biological Invasions	MANAG BIOL INVASION	1989-8649	N/A	1.5	1.8	BIODIVERSITY CONSERVATION	Q3	42/74
					878	MUTATION RESEARCH-FUNDAMENTAL AND MOLECULAR MECHANISMS OF MUTAGENESIS	MUTAT RES-FUND MOL M	1386-1964	1879-2871	1.5	1.8	TOXICOLOGY	Q4	94/106
					879	POLAR BIOLOGY	POLAR BIOL	0722-4060	1432-2056	1.5	1.9	ECOLOGY	Q3	135/195
					880	Proceedings of the Institution of Mechanical Engineers Part M-Journal of Engineering for the Maritime Environment	P I MECH ENG M-J ENG	1475-0902	2041-3084	1.5	1.4	ENGINEERING, MARINE	Q3	13/25
					881	TETRAHEDRON LETTERS	TETRAHEDRON LETT	0040-4039	1873-3581	1.5	1.6	CHEMISTRY, ORGANIC	Q3	38/58
					882	ACM Journal of Data and Information Quality	ACM J DATA INF QUAL	1936-1955	1936-1955	1.5	2.4	COMPUTER SCIENCE, INFORMATION SYSTEMS	Q3	173/249
					883	AQUATIC LIVING RESOURCES	AQUAT LIVING RESOUR	0990-7440	1765-2952	1.5	1.5	MARINE & FRESHWATER BIOLOGY	Q3	61/119
					884	EXPERIMENTAL LUNG RESEARCH	EXP LUNG RES	0190-2148	1521-0499	1.5	2.2	RESPIRATORY SYSTEM	Q3	74/100
					885	Gastroenterology Insights	GASTROENTEROL INSIGH	2036-7414	2036-7422	1.5	1.4	GASTROENTEROLOGY & HEPATOLOGY	Q3	107/143
					886	HYPERTENSION IN PREGNANCY	HYPERTENS PREGNANCY	1064-1955	1525-6065	1.5	2.1	PHYSIOLOGY	Q4	70/85
					887	International Journal of Agronomy	INT J AGRON	1687-8159	1687-8167	1.5	2.1	AGRONOMY	Q2	61/125
					888	MODERN PHYSICS LETTERS A	MOD PHYS LETT A	0217-7323	1793-6632	1.5	1.4	PHYSICS, PARTICLES & FIELDS	Q3	18/30
					889	SA Journal of Industrial Psychology	SA J IND PSYCHOL	0258-5200	2071-0763	1.5	2.1	PSYCHOLOGY, APPLIED	Q3	74/113
					890	EXPERIMENTAL TECHNIQUES	EXP TECHNIQUES	0732-8818	1747-1567	1.5	1.5	MECHANICS	Q3	115/170
					891	Frontiers in Dental Medicine	FRONT DENT MED	N/A	2673-4915	1.5	1.6	DENTISTRY, ORAL SURGERY & MEDICINE	Q3	89/157
					892	Journal of Community Genetics	J COMMUN GENET	1868-310X	1868-6001	1.5	2	GENETICS & HEREDITY	Q4	147/191
					893	Mining Metallurgy & Exploration	MINING METALL EXPLOR	2524-3462	2524-3470	1.5	1.8	MINING & MINERAL PROCESSING	Q3	18/31
					894	Open Engineering	OPEN ENG	2391-5439	2391-5439	1.5	1.5	ENGINEERING, MULTIDISCIPLINARY	Q2	75/179
					895	REVISTA DO INSTITUTO DE MEDICINA TROPICAL DE SAO PAULO	REV INST MED TROP SP	0036-4665	1678-9946	1.5	1.6	TROPICAL MEDICINE	Q3	21/28
					896	Sport in Society	SPORT SOC	1743-0437	1743-0445	1.5	1.8	SOCIOLOGY	Q2	102/217
					897	AUSTRALIAN SYSTEMATIC BOTANY	AUST SYST BOT	1030-1887	1446-5701	1.5	1.4	PLANT SCIENCES	Q3	148/265
					898	Cuadernos de Investigacion Geografica	CUAD INVESTIG GEOGR	0211-6820	1697-9540	1.5	1.4	GEOGRAPHY, PHYSICAL	Q3	43/65
					899	EUROPEAN PHYSICAL JOURNAL D	EUR PHYS J D	1434-6060	1434-6079	1.5	1.3	PHYSICS, ATOMIC, MOLECULAR & CHEMICAL	Q3	28/40
					900	FOLIA NEUROPATHOLOGICA	FOLIA NEUROPATHOL	1641-4640	1509-572X	1.5	2.1	PATHOLOGY	Q3	56/88
					901	FOLIA PARASITOLOGICA	FOLIA PARASIT	0015-5683	1803-6465	1.5	1.3	PARASITOLOGY	Q3	25/45
					902	INTERNATIONAL FORESTRY REVIEW	INT FOREST REV	1465-5489	2053-7778	1.5	1.6	FORESTRY	Q2	40/89
					903	INTERVENTIONAL NEURORADIOLOGY	INTERV NEURORADIOL	1591-0199	2385-2011	1.5	1.7	RADIOLOGY, NUCLEAR MEDICINE & MEDICAL IMAGING	Q3	124/204
					904	JOURNAL OF THE TEXTILE INSTITUTE	J TEXT I	0040-5000	1754-2340	1.5	1.8	MATERIALS SCIENCE, TEXTILES	Q2	14/29
					905	PLANT SYSTEMATICS AND EVOLUTION	PLANT SYST EVOL	0378-2697	1615-6110	1.5	1.5	PLANT SCIENCES	Q3	148/265
					906	Polar Science	POLAR SCI	1873-9652	1876-4428	1.5	2	GEOSCIENCES, MULTIDISCIPLINARY	Q3	170/253
					907	QUANTITATIVE FINANCE	QUANT FINANC	1469-7688	1469-7696	1.5	2.2	SOCIAL SCIENCES, MATHEMATICAL METHODS	Q2	31/67
					908	Scandinavian Journal of Pain	SCAND J PAIN	1877-8860	1877-8879	1.5	2	CLINICAL NEUROLOGY	Q4	209/277
					909	Annales de l Institut Henri Poincare D	ANN I H POINCARE D	2308-5827	2308-5835	1.5	1.2	PHYSICS, MATHEMATICAL	Q2	27/60
					910	Cognitive Neuropsychiatry	COGN NEUROPSYCHIATRY	1354-6805	1464-0619	1.5	2	PSYCHIATRY	Q3	190/276
					911	COMPUTER JOURNAL	COMPUT J	0010-4620	1460-2067	1.5	1.5	COMPUTER SCIENCE, THEORY & METHODS	Q2	71/143
					912	HUMAN SYSTEMS MANAGEMENT	HUM SYST MANAGE	0167-2533	1875-8703	1.5	1.2	MANAGEMENT	Q3	286/401
					913	Iranian Journal of Science and Technology-Transactions of Electrical Engineering	IJST-T ELECTR ENG	2228-6179	2364-1827	1.5	1.7	ENGINEERING, ELECTRICAL & ELECTRONIC	Q3	252/352
					914	JOURNAL OF PHYSICS B-ATOMIC MOLECULAR AND OPTICAL PHYSICS	J PHYS B-AT MOL OPT	0953-4075	1361-6455	1.5	1.5	PHYSICS, ATOMIC, MOLECULAR & CHEMICAL	Q3	28/40
					915	JOURNAL OF PSYCHOSOCIAL ONCOLOGY	J PSYCHOSOC ONCOL	0734-7332	1540-7586	1.5	2.4	PSYCHOLOGY, SOCIAL	Q4	60/76
					916	Molecular Genetics & Genomic Medicine	MOL GENET GENOM MED	2324-9269	2324-9269	1.5	2	GENETICS & HEREDITY	Q4	147/191
					917	SEMINARS IN ULTRASOUND CT AND MRI	SEMIN ULTRASOUND CT	0887-2171	1558-5034	1.5	2	RADIOLOGY, NUCLEAR MEDICINE & MEDICAL IMAGING	Q3	124/204
					918	ACM Transactions on Architecture and Code Optimization	ACM T ARCHIT CODE OP	1544-3566	1544-3973	1.5	1.5	COMPUTER SCIENCE, THEORY & METHODS	Q2	71/143
					919	American Journal of Clinical and Experimental Urology	AM J CLIN EXP UROL	2330-1910	2330-1910	1.5	1.5	UROLOGY & NEPHROLOGY	Q3	78/126
					920	BRAZILIAN JOURNAL OF PHYSICS	BRAZ J PHYS	0103-9733	1678-4448	1.5	1.3	PHYSICS, MULTIDISCIPLINARY	Q2	55/110
					921	CORONARY ARTERY DISEASE	CORONARY ARTERY DIS	0954-6928	1473-5830	1.5	1.4	CARDIAC & CARDIOVASCULAR SYSTEMS	Q3	145/220
					922	Frontiers in Neuroergonomics	FRONT NEUROERGONOM	N/A	2673-6195	1.5	1.6	NEUROSCIENCES	Q4	269/310
					923	Journal of Berry Research	J BERRY RES	1878-5093	1878-5123	1.5	1.6	PLANT SCIENCES	Q3	148/265
					924	Journal of Data and Information Science	J DATA INFO SCI	2096-157X	2543-683X	1.5	1.6	INFORMATION SCIENCE & LIBRARY SCIENCE	Q2	70/160
					925	JOURNAL OF FINANCIAL SERVICES RESEARCH	J FINANC SERV RES	0920-8550	1573-0735	1.5	1.5	BUSINESS, FINANCE	Q3	131/231
					926	Magnetic Resonance Imaging Clinics of North America	MAGN RESON IMAGING C	1064-9689	1557-9786	1.5	1.6	RADIOLOGY, NUCLEAR MEDICINE & MEDICAL IMAGING	Q3	124/204
					927	Middle East Current Psychiatry-MECPsych	MIDDLE EAST CURR PSY	N/A	2090-5416	1.5	N/A	PSYCHIATRY	Q3	190/276
					928	Records of Natural Products	REC NAT PROD	1307-6167	1307-6167	1.5	1.6	PLANT SCIENCES	Q3	148/265
					929	CANADIAN JOURNAL OF SOIL SCIENCE	CAN J SOIL SCI	0008-4271	1918-1841	1.5	1.6	SOIL SCIENCE	Q4	40/49
					930	Chinese Physics B	CHINESE PHYS B	1674-1056	2058-3834	1.5	1.4	PHYSICS, MULTIDISCIPLINARY	Q2	55/110
					931	GULF AND CARIBBEAN RESEARCH	GULF CARIBB RES	1528-0470	2572-1410	1.5	N/A	MARINE & FRESHWATER BIOLOGY	Q3	61/119
					932	INTERNATIONAL ECONOMIC REVIEW	INT ECON REV	0020-6598	1468-2354	1.5	1.9	ECONOMICS	Q2	287/597
					933	International Journal of Engineering	INT J ENG-IRAN	1025-2495	1735-9244	1.5	1.1	ENGINEERING, MULTIDISCIPLINARY	Q2	75/179
					934	Journal of Computer Virology and Hacking Techniques	J COMPUT VIROL HACKI	2263-8733	2263-8733	1.5	2	COMPUTER SCIENCE, INFORMATION SYSTEMS	Q3	173/249
					935	JOURNAL OF ENHANCED HEAT TRANSFER	J ENHANC HEAT TRANSF	1065-5131	1563-5074	1.5	1.5	THERMODYNAMICS	Q3	52/76
					936	Journal of Mechanical Science and Technology	J MECH SCI TECHNOL	1738-494X	1976-3824	1.5	1.6	ENGINEERING, MECHANICAL	Q3	114/180
					937	JOURNAL OF OCCUPATIONAL AND ENVIRONMENTAL HYGIENE	J OCCUP ENVIRON HYG	1545-9624	1545-9632	1.5	1.8	PUBLIC, ENVIRONMENTAL & OCCUPATIONAL HEALTH	Q3	287/403
					938	LUTS-Lower Urinary Tract Symptoms	LUTS	1757-5664	1757-5672	1.5	1.6	UROLOGY & NEPHROLOGY	Q3	78/126
					939	Organizacija	ORGANIZACIJA	1318-5454	1581-1832	1.5	1.5	MANAGEMENT	Q3	286/401
					940	Research Journal of Textile and Apparel	RES J TEXT APPAR	1560-6074	1560-6074	1.5	1.7	MATERIALS SCIENCE, TEXTILES	Q2	14/29
					941	Sexual and Relationship Therapy	SEX RELATSH THER	1468-1994	1468-1749	1.5	1.7	PSYCHOLOGY, CLINICAL	Q3	114/180
					942	BEHAVIOUR CHANGE	BEHAV CHANGE	0813-4839	2049-7768	1.5	1.7	PSYCHOLOGY, CLINICAL	Q3	114/180
					943	BioInvasions Records	BIOINVASIONS REC	2242-1300	2242-1300	1.5	1.5	BIODIVERSITY CONSERVATION	Q3	42/74
					944	BIOLOGICALS	BIOLOGICALS	1045-1056	1095-8320	1.5	1.6	PHARMACOLOGY & PHARMACY	Q3	265/354
					945	Botany Letters	BOT LETT	2381-8107	2381-8115	1.5	1.8	PLANT SCIENCES	Q3	148/265
					946	CROATIAN MEDICAL JOURNAL	CROAT MED J	0353-9504	1332-8166	1.5	1.8	MEDICINE, GENERAL & INTERNAL	Q2	129/325
					947	Engineering Research Express	ENG RES EXPRESS	2631-8695	2631-8695	1.5	1.4	ENGINEERING, MULTIDISCIPLINARY	Q2	75/179
					948	IISE Transactions on Healthcare Systems Engineering	IISE T HEALTHC SYST	2472-5579	2472-5587	1.5	N/A	OPERATIONS RESEARCH & MANAGEMENT SCIENCE	Q3	72/106
					949	INDUSTRIAL LUBRICATION AND TRIBOLOGY	IND LUBR TRIBOL	0036-8792	1758-5775	1.5	1.4	ENGINEERING, MECHANICAL	Q3	114/180
					950	International Journal of Training and Development	INT J TRAIN DEV	1360-3736	1468-2419	1.5	2.2	MANAGEMENT	Q3	286/401
					951	Journal of Integrative Bioinformatics	J INTEGR BIOINFORMAT	N/A	1613-4516	1.5	3	MATHEMATICAL & COMPUTATIONAL BIOLOGY	Q3	46/65
					952	JOURNAL OF THE PHYSICAL SOCIETY OF JAPAN	J PHYS SOC JPN	0031-9015	N/A	1.5	1.4	PHYSICS, MULTIDISCIPLINARY	Q2	55/110
					953	RADIATION AND ENVIRONMENTAL BIOPHYSICS	RADIAT ENVIRON BIOPH	0301-634X	1432-2099	1.5	1.6	RADIOLOGY, NUCLEAR MEDICINE & MEDICAL IMAGING	Q3	124/204
					954	THERAPEUTIC APHERESIS AND DIALYSIS	THER APHER DIAL	1744-9979	1744-9987	1.5	1.6	UROLOGY & NEPHROLOGY	Q3	78/126
					955	Urology Journal	UROL J	1735-1308	1735-546X	1.5	1.3	UROLOGY & NEPHROLOGY	Q3	78/126
					956	Current Sleep Medicine Reports	CURR SLEEP MED REP	N/A	2198-6401	1.5	N/A	CLINICAL NEUROLOGY	Q4	209/277
					957	EMOTIONAL AND BEHAVIOURAL DIFFICULTIES	EMOT BEHAV DIFFIC	1363-2752	1741-2692	1.5	1.8	PSYCHOLOGY, EDUCATIONAL	Q3	50/74
					958	Estudios Sobre Educacion	ESTUD SOBRE EDUC	1578-7001	2386-6292	1.5	1.4	EDUCATION & EDUCATIONAL RESEARCH	Q2	300/756
					959	Geosystem Engineering	GEOSYSTEM ENG	1226-9328	2166-3394	1.5	1.2	GEOSCIENCES, MULTIDISCIPLINARY	Q3	170/253
					960	H2Open Journal	H2OPEN J	N/A	2616-6518	1.5	1.7	WATER RESOURCES	Q4	97/127
					961	IJID Regions	IJID REG	N/A	2772-7076	1.5	1.5	INFECTIOUS DISEASES	Q4	104/132
					962	Integrated Blood Pressure Control	INTEGR BLOOD PRESS C	1178-7104	1178-7104	1.5	2.8	PERIPHERAL VASCULAR DISEASE	Q3	67/96
					963	JMA Journal	JMA J	2433-328X	2433-3298	1.5	N/A	MEDICINE, GENERAL & INTERNAL	Q2	129/325
					964	Journal of Magnetic Resonance Open	J MAGN RESON OPEN	N/A	2666-4410	1.5	N/A	SPECTROSCOPY	Q3	28/44
					965	SCIENCE OF COMPUTER PROGRAMMING	SCI COMPUT PROGRAM	0167-6423	1872-7964	1.5	1.1	COMPUTER SCIENCE, SOFTWARE ENGINEERING	Q3	82/131
					966	SOUTH AFRICAN JOURNAL OF SCIENCE	S AFR J SCI	0038-2353	1996-7489	1.5	2	MULTIDISCIPLINARY SCIENCES	Q2	63/134
					967	Tropical Plant Pathology	TROP PLANT PATHOL	1983-2052	1983-2052	1.5	1.9	PLANT SCIENCES	Q3	148/265
					968	TURKISH JOURNAL OF BOTANY	TURK J BOT	1300-008X	1303-6106	1.5	1.5	PLANT SCIENCES	Q3	148/265
					969	Zeitschrift der Deutschen Gesellschaft fur Geowissenschaften	Z DTSCH GES GEOWISS	1860-1804	1861-4094	1.5	1.2	GEOSCIENCES, MULTIDISCIPLINARY	Q3	170/253
					970	ZYGOTE	ZYGOTE	0967-1994	1469-8730	1.5	1.5	REPRODUCTIVE BIOLOGY	Q4	34/39
					971	Cancer Radiotherapie	CANCER RADIOTHER	1278-3218	1769-6658	1.5	1.2	RADIOLOGY, NUCLEAR MEDICINE & MEDICAL IMAGING	Q3	124/204
					972	IN VITRO CELLULAR & DEVELOPMENTAL BIOLOGY-ANIMAL	IN VITRO CELL DEV-AN	1071-2690	1543-706X	1.5	1.8	DEVELOPMENTAL BIOLOGY	Q4	32/39
					973	INFORMATION TECHNOLOGY AND LIBRARIES	INFORM TECHNOL LIBR	0730-9295	2163-5226	1.5	1.7	INFORMATION SCIENCE & LIBRARY SCIENCE	Q2	70/160
					974	INTERNATIONAL JOURNAL OF PHARMACY PRACTICE	INT J PHARM PRACT	0961-7671	2042-7174	1.5	2	PHARMACOLOGY & PHARMACY	Q3	265/354
					975	Iranian Journal of Science and Technology-Transactions of Mechanical Engineering	IJST-T MECH ENG	2228-6187	2364-1835	1.5	1.4	ENGINEERING, MECHANICAL	Q3	114/180
					976	NORDIC JOURNAL OF PSYCHIATRY	NORD J PSYCHIAT	0803-9488	1502-4725	1.5	2.3	PSYCHIATRY	Q3	190/276
					977	Physics	PHYSICS-BASEL	N/A	2624-8174	1.5	1.5	PHYSICS, MULTIDISCIPLINARY	Q2	55/110
					978	Pilot and Feasibility Studies	PILOT FEASIBILITY ST	N/A	2055-5784	1.5	N/A	MEDICINE, RESEARCH & EXPERIMENTAL	Q3	140/189
					979	Water Policy	WATER POLICY	1366-7017	1996-9759	1.5	1.6	WATER RESOURCES	Q4	97/127
					980	Advances in High Energy Physics	ADV HIGH ENERGY PHYS	1687-7357	1687-7365	1.5	1.4	PHYSICS, PARTICLES & FIELDS	Q3	18/30
					981	Comparative Economic Studies	COMP ECON STUD	0888-7233	1478-3320	1.5	1.4	ECONOMICS	Q2	287/597
					982	CRITICAL REVIEWS IN EUKARYOTIC GENE EXPRESSION	CRIT REV EUKAR GENE	1045-4403	2162-6502	1.5	1.9	GENETICS & HEREDITY	Q4	147/191
					983	Ethiopian Journal of Health Sciences	ETHIOP J HEALTH SCI	1029-1857	2413-7170	1.5	1.8	HEALTH CARE SCIENCES & SERVICES	Q3	120/174
					984	Financial Markets and Portfolio Management	FINANC MARK PORTFOLI	1934-4554	2373-8529	1.5	1.8	BUSINESS, FINANCE	Q3	131/231
					985	INDIAN JOURNAL OF BIOCHEMISTRY & BIOPHYSICS	INDIAN J BIOCHEM BIO	0301-1208	0975-0959	1.5	1.2	BIOPHYSICS	Q4	64/77
					986	International Journal of Hepatology	INT J HEPATOL	2090-3448	2090-3456	1.5	1.8	GASTROENTEROLOGY & HEPATOLOGY	Q3	107/143
					987	INTERNATIONAL JOURNAL OF LEARNING AND INTELLECTUAL CAPITAL	INT J LEARN INTELL C	1479-4853	1479-4861	1.5	N/A	MANAGEMENT	Q3	286/401
					988	Journal of Workplace Behavioral Health	J WORKPLACE BEHAV HE	1555-5240	1555-5259	1.5	1.8	PUBLIC, ENVIRONMENTAL & OCCUPATIONAL HEALTH	Q3	287/403
					989	MAGNESIUM RESEARCH	MAGNESIUM RES	0953-1424	1952-4021	1.5	1.6	ENDOCRINOLOGY & METABOLISM	Q4	152/186
					990	PLANT BREEDING	PLANT BREEDING	0179-9541	1439-0523	1.5	2	PLANT SCIENCES	Q3	148/265
					991	Plant Physiology Reports	PLANT PHYSIOL REP	2662-253X	2662-2548	1.5	N/A	PLANT SCIENCES	Q3	148/265
					992	ROBOMECH Journal	ROBOMECH J	2197-4225	2197-4225	1.5	N/A	ROBOTICS	Q4	35/46
					993	Current Computer-Aided Drug Design	CURR COMPUT-AID DRUG	1573-4099	1875-6697	1.5	1.5	COMPUTER SCIENCE, INTERDISCIPLINARY APPLICATIONS	Q3	126/169
					994	Current Hypertension Reviews	CURR HYPERTENS REV	1573-4021	1875-6506	1.5	2.5	PERIPHERAL VASCULAR DISEASE	Q3	67/96
					995	European Journal of Social Security	EUR J SOC SECUR	1388-2627	2399-2948	1.5	1.1	PUBLIC ADMINISTRATION	Q3	60/91
					996	IET Electric Power Applications	IET ELECTR POWER APP	1751-8660	1751-8679	1.5	1.7	ENGINEERING, ELECTRICAL & ELECTRONIC	Q3	252/352
					997	International Journal of Analytical Chemistry	INT J ANAL CHEM	1687-8760	1687-8779	1.5	1.8	CHEMISTRY, ANALYTICAL	Q3	79/106
					998	International Journal of Network Management	INT J NETW MANAG	1055-7148	1099-1190	1.5	1.5	TELECOMMUNICATIONS	Q3	88/119
					999	OPEN ECONOMIES REVIEW	OPEN ECON REV	0923-7992	1573-708X	1.5	1.5	ECONOMICS	Q2	287/597
					1000	Proceedings of the Institution of Civil Engineers-Bridge Engineering	PROC INST CIV ENG-BR	1478-4637	1751-7664	1.5	1.2	ENGINEERING, CIVIL	Q3	115/181
					1001	Acute Medicine & Surgery	ACUTE MED SURG	2052-8817	2052-8817	1.5	1.8	MEDICINE, GENERAL & INTERNAL	Q2	129/325
					1002	Dermatologie in Beruf und Umwelt	DERMATOL BERUF UMW	1438-776X	1616-7090	1.5	0.9	DERMATOLOGY	Q3	59/94
					1003	Foundations and Trends in Entrepreneurship	FOUND TRENDS ENTREP	1551-3114	1551-3122	1.5	4	BUSINESS	Q3	214/302
					1004	IET Software	IET SOFTW	1751-8806	1751-8814	1.5	1.5	COMPUTER SCIENCE, SOFTWARE ENGINEERING	Q3	82/131
					1005	IET Wireless Sensor Systems	IET WIREL SENS SYST	2043-6386	2043-6394	1.5	1.5	TELECOMMUNICATIONS	Q3	88/119
					1006	International Journal of Corrosion	INT J CORROS	1687-9325	1687-9333	1.5	1.9	ELECTROCHEMISTRY	Q4	36/45
					1007	International Journal of Fuzzy Logic and Intelligent Systems	INT J FUZZY LOG INTE	1598-2645	2093-744X	1.5	1.1	COMPUTER SCIENCE, THEORY & METHODS	Q2	71/143
					1008	International Journal of Molecular and Cellular Medicine	INT J MOL CELL MED	2251-9637	2251-9645	1.5	1.8	MEDICINE, RESEARCH & EXPERIMENTAL	Q3	140/189
					1009	JOURNAL OF ENGINEERING MATERIALS AND TECHNOLOGY-TRANSACTIONS OF THE ASME	J ENG MATER-T ASME	0094-4289	1528-8889	1.5	1.4	MATERIALS SCIENCE, MULTIDISCIPLINARY	Q4	338/438
					1010	JOURNAL OF FINANCIAL RESEARCH	J FINANC RES-US	0270-2592	1475-6803	1.5	2	BUSINESS, FINANCE	Q3	131/231
					1011	Journal of Tourism Sustainability and Well-being	J TOUR SUSTAIN WELL	2795-5044	2795-5044	1.5	1.9	HOSPITALITY, LEISURE, SPORT & TOURISM	Q3	85/139
					1012	KOEDOE	KOEDOE	0075-6458	2071-0771	1.5	1.2	BIODIVERSITY CONSERVATION	Q3	42/74
					1013	MYCOSCIENCE	MYCOSCIENCE	1340-3540	1618-2545	1.5	1.2	MYCOLOGY	Q4	28/33
					1014	Rock and Soil Mechanics	ROCK SOIL MECH	1000-7598	1000-7598	1.5	1.2	ENGINEERING, GEOLOGICAL	Q3	40/63
					1015	SAMJ SOUTH AFRICAN MEDICAL JOURNAL	SAMJ S AFR MED J	0256-9574	2078-5135	1.5	1.7	MEDICINE, GENERAL & INTERNAL	Q2	129/325
					1016	Security and Privacy	SECUR PRIVACY	2475-6725	2475-6725	1.5	1.8	TELECOMMUNICATIONS	Q3	88/119
					1017	Transportation in Developing Economies	TRANSP DEV ECON	2199-9287	2199-9295	1.5	1.3	TRANSPORTATION	Q4	46/57
					1018	ENVIRONMENTAL QUALITY MANAGEMENT	ENVIRON QUAL MANAG	1088-1913	1520-6483	1.5	N/A	GREEN & SUSTAINABLE SCIENCE & TECHNOLOGY	Q4	78/91
					1019	INTERNATIONAL DEVELOPMENT PLANNING REVIEW	INT DEV PLANN REV	1474-6743	1478-3401	1.5	1.6	REGIONAL & URBAN PLANNING	Q4	47/54
					1020	JAPANESE ECONOMIC REVIEW	JPN ECON REV	1352-4739	1468-5876	1.5	1.1	ECONOMICS	Q2	287/597
					1021	Journal of Micro-Nanopatterning Materials and Metrology-JM3	J MICRO-NANOPATTERN	1932-5150	2708-8340	1.5	1.5	OPTICS	Q3	82/119
					1022	Journal of Photonics for Energy	J PHOTON ENERGY	1947-7988	1947-7988	1.5	1.4	PHYSICS, APPLIED	Q3	134/179
					1023	Musculoskeletal Care	MUSCULOSKELET CARE	1478-2189	1557-0681	1.5	1.7	RHEUMATOLOGY	Q3	39/57
					1024	Peptide Science	PEPTIDE SCI	2475-8817	2475-8817	1.5	2.2	BIOPHYSICS	Q4	64/77
					1025	REVISTA IBEROAMERICANA DE MICOLOGIA	REV IBEROAM MICOL	1130-1406	N/A	1.5	1.5	MYCOLOGY	Q4	28/33
					1026	TRANSACTIONS OF THE INDIAN INSTITUTE OF METALS	T INDIAN I METALS	0972-2815	0975-1645	1.5	1.5	METALLURGY & METALLURGICAL ENGINEERING	Q3	46/90
					1027	Turkish Journal of Hematology	TURK J HEMATOL	1300-7777	1308-5263	1.5	1.8	HEMATOLOGY	Q3	70/97
					1028	VIRAL IMMUNOLOGY	VIRAL IMMUNOL	0882-8245	1557-8976	1.5	2.5	VIROLOGY	Q4	35/41
					1029	Algorithms for Molecular Biology	ALGORITHM MOL BIOL	N/A	1748-7188	1.5	1.3	MATHEMATICAL & COMPUTATIONAL BIOLOGY	Q3	46/65
					1030	American Journal of Lifestyle Medicine	AM J LIFESTYLE MED	1559-8276	1559-8284	1.5	2.6	PUBLIC, ENVIRONMENTAL & OCCUPATIONAL HEALTH	Q3	287/403
					1031	CHEMICAL & PHARMACEUTICAL BULLETIN	CHEM PHARM BULL	0009-2363	N/A	1.5	1.7	PHARMACOLOGY & PHARMACY	Q3	265/354
					1032	CLEAN-Soil Air Water	CLEAN-SOIL AIR WATER	1863-0650	1863-0669	1.5	1.9	WATER RESOURCES	Q4	97/127
					1033	Decision	DECISION-INDIA	0304-0941	2197-1722	1.5	1.4	MANAGEMENT	Q3	286/401
					1034	IET Communications	IET COMMUN	1751-8628	1751-8636	1.5	1.1	ENGINEERING, ELECTRICAL & ELECTRONIC	Q3	252/352
					1035	INTERNATIONAL JOURNAL OF AUTOMOTIVE TECHNOLOGY	INT J AUTO TECH-KOR	1229-9138	1976-3832	1.5	1.6	TRANSPORTATION SCIENCE & TECHNOLOGY	Q3	48/72
					1036	Journal of Cryptographic Engineering	J CRYPTOGR ENG	2190-8508	2190-8516	1.5	2	COMPUTER SCIENCE, THEORY & METHODS	Q2	71/143
					1037	JOURNAL OF MECHANICS	J MECH	1727-7191	1811-8216	1.5	1.2	MECHANICS	Q3	115/170
					1038	Proceedings of the Institution of Civil Engineers-Engineering Sustainability	P I CIVIL ENG-ENG SU	1478-4629	1751-7680	1.5	1.4	GREEN & SUSTAINABLE SCIENCE & TECHNOLOGY	Q4	78/91
					1039	PROCEEDINGS OF THE INSTITUTION OF MECHANICAL ENGINEERS PART D-JOURNAL OF AUTOMOBILE ENGINEERING	P I MECH ENG D-J AUT	0954-4070	2041-2991	1.5	1.7	TRANSPORTATION SCIENCE & TECHNOLOGY	Q3	48/72
					1040	Uspekhi Fiziki Metallov-Progress in Physics of Metals	USP FIZ METALLOV	1608-1021	2617-0795	1.5	1.2	METALLURGY & METALLURGICAL ENGINEERING	Q3	46/90
					1041	BIOTECHNOLOGY & BIOTECHNOLOGICAL EQUIPMENT	BIOTECHNOL BIOTEC EQ	1310-2818	1314-3530	1.5	1.7	BIOTECHNOLOGY & APPLIED MICROBIOLOGY	Q4	145/174
					1042	Bratislava Medical Journal-Bratislavske Lekarske Listy	BRATISL MED J	0006-9248	1336-0345	1.5	1.3	MEDICINE, GENERAL & INTERNAL	Q2	129/325
					1043	Indian Journal of Critical Care Medicine	INDIAN J CRIT CARE M	0972-5229	1998-359X	1.5	1.8	CRITICAL CARE MEDICINE	Q3	36/54
					1044	Integrative Biology	INTEGR BIOL-UK	1757-9694	1757-9708	1.5	2	CELL BIOLOGY	Q4	190/205
					1045	INTERNATIONAL ANGIOLOGY	INT ANGIOL	0392-9590	1827-1839	1.5	1.8	PERIPHERAL VASCULAR DISEASE	Q3	67/96
					1046	Journal of Astronomical Instrumentation	J ASTRON INSTRUM	2251-1717	2251-1725	1.5	1.9	ASTRONOMY & ASTROPHYSICS	Q3	54/84
					1047	Natural Product Communications	NAT PROD COMMUN	1934-578X	1555-9475	1.5	1.5	FOOD SCIENCE & TECHNOLOGY	Q4	132/173
					1048	Science and Technology for Energy Transition	SCI TECHNOL ENERG TR	N/A	2804-7699	1.5	1.5	ENGINEERING, PETROLEUM	Q2	45588
					1049	Advances in Civil Engineering	ADV CIV ENG	1687-8086	1687-8094	1.5	1.8	ENGINEERING, CIVIL	Q3	115/181
					1050	Clinical and Experimental Hepatology	CLIN EXP HEPATOL	2392-1099	2449-8238	1.5	1.9	GASTROENTEROLOGY & HEPATOLOGY	Q3	107/143
					1051	European Journal of Computational Mechanics	EUR J COMPUT MECH	1779-7179	1958-5829	1.5	1.1	MECHANICS	Q3	115/170
					1052	JOURNAL OF CHROMATOGRAPHIC SCIENCE	J CHROMATOGR SCI	0021-9665	1945-239X	1.5	1.6	CHEMISTRY, ANALYTICAL	Q3	79/106
					1053	Journal of Research in Medical Sciences	J RES MED SCI	1735-1995	1735-7136	1.5	1.7	MEDICINE, GENERAL & INTERNAL	Q2	129/325
					1054	POPULATION	POPULATION-PARIS	0032-4663	1957-7966	1.5	1.5	DEMOGRAPHY	Q2	23/49
					1055	TRANSFUSION MEDICINE	TRANSFUSION MED	0958-7578	1365-3148	1.5	1.7	HEMATOLOGY	Q3	70/97
					1056	Canadian Journal of Respiratory Critical Care and Sleep Medicine	CAN J RESP CRIT CARE	2474-5332	2474-5340	1.5	1.1	RESPIRATORY SYSTEM	Q3	74/100
					1057	Cancer Reports	CANCER REP-US	N/A	2573-8348	1.5	1.6	ONCOLOGY	Q4	259/322
					1058	Hispanic Health Care International	HISP HEALTH CARE INT	1540-4153	1938-8993	1.5	N/A	PUBLIC, ENVIRONMENTAL & OCCUPATIONAL HEALTH	Q3	287/403
					1059	IET Computer Vision	IET COMPUT VIS	1751-9632	1751-9640	1.5	1.5	ENGINEERING, ELECTRICAL & ELECTRONIC	Q3	252/352
					1060	Journal of Architectural Engineering	J ARCHIT ENG	1076-0431	1943-5568	1.5	1.6	CONSTRUCTION & BUILDING TECHNOLOGY	Q3	54/91
					1061	JOURNAL OF COMPUTATIONAL NEUROSCIENCE	J COMPUT NEUROSCI	0929-5313	1573-6873	1.5	1.7	NEUROSCIENCES	Q4	269/310
					1062	PSYCHIATRIC GENETICS	PSYCHIAT GENET	0955-8829	1473-5873	1.5	1.8	NEUROSCIENCES	Q4	269/310
					1063	Structural Monitoring and Maintenance, An International Journal	STRUCT MONIT MAINT	2288-6605	2288-6613	1.5	1.3	ENGINEERING, CIVIL	Q3	115/181
					1064	TECHNICAL COMMUNICATION	TECH COMMUN-STC	0049-3155	N/A	1.5	1.8	COMMUNICATION	Q2	91/227
					1065	Top	TOP	1134-5764	1863-8279	1.5	1.4	OPERATIONS RESEARCH & MANAGEMENT SCIENCE	Q3	72/106
					1066	Transactions of the Indian Ceramic Society	T INDIAN CERAM SOC	0371-750X	2165-5456	1.5	1.5	MATERIALS SCIENCE, CERAMICS	Q3	17/31
					1067	CORROSION ENGINEERING SCIENCE AND TECHNOLOGY	CORROS ENG SCI TECHN	1478-422X	1743-2782	1.5	1.9	METALLURGY & METALLURGICAL ENGINEERING	Q3	46/90
					1068	DISTRIBUTED AND PARALLEL DATABASES	DISTRIB PARALLEL DAT	0926-8782	1573-7578	1.5	1.3	COMPUTER SCIENCE, THEORY & METHODS	Q2	71/143
					1069	Feminist Africa	FEM AFR	1726-4596	1726-4596	1.5	1.6	WOMENS STUDIES	Q2	27/66
					1070	IET Cyber-systems and Robotics	IET CYBER-SYST ROBOT	N/A	2631-6315	1.5	1.9	ROBOTICS	Q4	35/46
					1071	JAPANESE JOURNAL OF APPLIED PHYSICS	JPN J APPL PHYS	0021-4922	1347-4065	1.5	1.3	PHYSICS, APPLIED	Q3	134/179
					1072	Journal of Control and Decision	J CONTROL DECIS	2330-7706	2330-7714	1.5	N/A	ENGINEERING, ELECTRICAL & ELECTRONIC	Q3	252/352
					1073	Journal of Control Automation and Electrical Systems	J CONTROL AUTOM ELEC	2195-3880	2195-3899	1.5	1.4	AUTOMATION & CONTROL SYSTEMS	Q3	61/84
					1074	MECHANICS OF COMPOSITE MATERIALS	MECH COMPOS MATER	0191-5665	1573-8922	1.5	1.5	POLYMER SCIENCE	Q4	75/94
					1075	PHILOSOPHICAL MAGAZINE	PHILOS MAG	1478-6435	1478-6443	1.5	1.7	PHYSICS, CONDENSED MATTER	Q3	58/79
					1076	Building Services Engineering Research & Technology	BUILD SERV ENG RES T	0143-6244	1477-0849	1.5	1.7	CONSTRUCTION & BUILDING TECHNOLOGY	Q3	54/91
					1077	ENVIRONMENTAL FORENSICS	ENVIRON FORENSICS	1527-5922	1527-5930	1.5	2.1	ENVIRONMENTAL SCIENCES	Q4	292/358
					1078	Glass Structures & Engineering	GLASS STRUCT ENG	2363-5142	2363-5150	1.5	1.4	CONSTRUCTION & BUILDING TECHNOLOGY	Q3	54/91
					1079	Journal for International Business and Entrepreneurship Development	J INT BUS ENTREP DEV	1549-9324	1747-6763	1.5	1.6	BUSINESS	Q3	214/302
					1080	PHARMAZIE	PHARMAZIE	0031-7144	0031-7144	1.5	1.4	PHARMACOLOGY & PHARMACY	Q3	265/354
					1081	Revista de Gastroenterologia de Mexico	REV GASTROENTEROL ME	0375-0906	0375-0906	1.5	1.6	GASTROENTEROLOGY & HEPATOLOGY	Q3	107/143
					1082	AIDS RESEARCH AND HUMAN RETROVIRUSES	AIDS RES HUM RETROV	0889-2229	1931-8405	1.5	2	VIROLOGY	Q4	35/41
					1083	CORPORATE REPUTATION REVIEW	CORP REPUT REV	1363-3589	1479-1889	1.5	2	BUSINESS	Q3	214/302
					1084	Ethics Policy & Environment	ETHICS POLICY ENV	2155-0085	2155-0093	1.5	1.4	ENVIRONMENTAL STUDIES	Q4	144/182
					1085	HELVETICA CHIMICA ACTA	HELV CHIM ACTA	0018-019X	1522-2675	1.5	1.7	CHEMISTRY, MULTIDISCIPLINARY	Q3	154/230
					1086	HIV AIDS-Research and Palliative Care	HIV AIDS-RES PALLIAT	1179-1373	1179-1373	1.5	1.7	INFECTIOUS DISEASES	Q4	104/132
					1087	JOURNAL OF VACUUM SCIENCE & TECHNOLOGY B	J VAC SCI TECHNOL B	2166-2746	2166-2754	1.5	1.3	PHYSICS, APPLIED	Q3	134/179
					1088	Molecular Biology Research Communications	MOL BIOL RES COMMUN	2322-181X	2345-2005	1.5	1.3	BIOCHEMISTRY & MOLECULAR BIOLOGY	Q4	274/313
					1089	Advances in Materials Science	ADV MATER SCI	2083-4799	2083-4799	1.5	1.9	MATERIALS SCIENCE, MULTIDISCIPLINARY	Q4	338/438
					1090	Current Trauma Reports	CURR TRAUMA REP	2198-6096	2198-6096	1.5	1	CRITICAL CARE MEDICINE	Q3	36/54
					1091	JOURNAL OF PHASE EQUILIBRIA AND DIFFUSION	J PHASE EQUILIB DIFF	1547-7037	1863-7345	1.5	1.5	METALLURGY & METALLURGICAL ENGINEERING	Q3	46/90
					1092	Annals of Clinical Psychiatry	ANN CLIN PSYCHIATRY	1040-1237	1547-3325	1.5	1.6	PSYCHIATRY	Q3	190/276
					1093	Indian Journal of Clinical Biochemistry	INDIAN J CLIN BIOCHE	0970-1915	0974-0422	1.5	1.6	BIOCHEMISTRY & MOLECULAR BIOLOGY	Q4	274/313
					1094	Journal of Anaesthesiology Clinical Pharmacology	J ANAESTH CLIN PHARM	0970-9185	2231-2730	1.5	1.8	PHARMACOLOGY & PHARMACY	Q3	265/354
					1095	Journal of Philanthropy and Marketing	J PHILANTHROPY MARK	N/A	2691-1361	1.5	1.7	BUSINESS	Q3	214/302
					1096	PHYSICA STATUS SOLIDI B-BASIC SOLID STATE PHYSICS	PHYS STATUS SOLIDI B	0370-1972	1521-3951	1.5	1.6	PHYSICS, CONDENSED MATTER	Q3	58/79
					1097	Retos-Revista de Ciencias de la Administracion y Economia	RETOS-REV CIENC ADM	1390-6291	1390-8618	1.5	1.5	ECONOMICS	Q2	287/597
					1098	GAIA-Ecological Perspectives for Science and Society	GAIA	0940-5550	2625-5413	1.5	1.9	ENVIRONMENTAL STUDIES	Q4	144/182
					1099	International Review for Spatial Planning and Sustainable Development	INT REV SPAT PLAN SU	2187-3666	2187-3666	1.5	1.5	GREEN & SUSTAINABLE SCIENCE & TECHNOLOGY	Q4	78/91
					1100	New Microbiologica	NEW MICROBIOL	1121-7138	1121-7138	1.5	1.5	MICROBIOLOGY	Q4	142/161
					1101	Postepy w Kardiologii Interwencyjnej	POSTEP KARDIOL INTER	1734-9338	1897-4295	1.5	1.1	CARDIAC & CARDIOVASCULAR SYSTEMS	Q3	145/220
					1102	SCIENCE AND ENGINEERING OF COMPOSITE MATERIALS	SCI ENG COMPOS MATER	0792-1233	2191-0359	1.5	1.9	MATERIALS SCIENCE, COMPOSITES	Q4	27/35
					1103	Blood Science	BLOOD SCI	2543-6368	2543-6368	1.5	1.4	HEMATOLOGY	Q3	70/97
					1104	CELLULAR AND MOLECULAR BIOLOGY	CELL MOL BIOL	0145-5680	1165-158X	1.5	1.5	CELL BIOLOGY	Q4	190/205
					1105	Journal of Computational Applied Mechanics	J COMPUT APPL MECH	2423-6713	2423-6705	1.5	1.1	MECHANICS	Q3	115/170
					1106	Advances in Condensed Matter Physics	ADV COND MATTER PHYS	1687-8108	1687-8124	1.5	1.4	PHYSICS, CONDENSED MATTER	Q3	58/79
					1107	INTERNATIONAL JOURNAL OF CHEMICAL KINETICS	INT J CHEM KINET	0538-8066	1097-4601	1.5	1.6	CHEMISTRY, PHYSICAL	Q4	158/178
					1108	Mires and Peat	MIRES PEAT	1819-754X	1819-754X	1.5	1.6	ENVIRONMENTAL SCIENCES	Q4	292/358
					1109	Wind Engineering	WIND ENG	0309-524X	2048-402X	1.5	1.4	ENERGY & FUELS	Q4	146/170
					1110	BRAZILIAN JOURNAL OF CHEMICAL ENGINEERING	BRAZ J CHEM ENG	0104-6632	1678-4383	1.5	1.5	ENGINEERING, CHEMICAL	Q3	116/170
					1111	EPJ Applied Metamaterials	EPJ APPL METAMATERIA	2272-2394	2272-2394	1.5	1.2	MATERIALS SCIENCE, MULTIDISCIPLINARY	Q4	338/438
					1112	Materials Research-Ibero-american Journal of Materials	MATER RES-IBERO-AM J	1516-1439	1980-5373	1.5	1.6	MATERIALS SCIENCE, MULTIDISCIPLINARY	Q4	338/438
					1113	Translational Cancer Research	TRANSL CANCER RES	2218-676X	2219-6803	1.5	1.4	ONCOLOGY	Q4	259/322
					1114	CHEMIE INGENIEUR TECHNIK	CHEM-ING-TECH	0009-286X	1522-2640	1.5	1.8	ENGINEERING, CHEMICAL	Q3	116/170
					1115	Journal of Tropical Meteorology	J TROP METEOROL	1006-8775	1006-8775	1.5	1.3	METEOROLOGY & ATMOSPHERIC SCIENCES	Q4	93/110
					1116	American Journal of Stem Cells	AM J STEM CELLS	2160-4150	2160-4150	1.5	1.6	CELL BIOLOGY	Q4	190/205
					1117	Central European Journal of Immunology	CENT EUR J IMMUNOL	1426-3912	1644-4124	1.5	1.6	IMMUNOLOGY	Q4	154/181
					1118	Frontiers of Economics in China	FRONT ECON CHINA	1673-3444	1673-3568	1.5	0.8	ECONOMICS	Q2	287/597
					1119	Learning Communities-International Journal of Learning in Social Contexts	LEARN COMMUNITIES	1329-1440	1329-1440	1.5	0.7	EDUCATION & EDUCATIONAL RESEARCH	Q2	300/756
					1120	Micro & Nano Letters	MICRO NANO LETT	N/A	1750-0443	1.5	1.1	NANOSCIENCE & NANOTECHNOLOGY	Q4	115/140
					1121	ACTA PROTOZOOLOGICA	ACTA PROTOZOOL	0065-1583	1689-0027	1.5	1	MICROBIOLOGY	Q4	142/161
					1122	MOLECULAR BIOLOGY	MOL BIOL+	0026-8933	1608-3245	1.5	1.2	BIOCHEMISTRY & MOLECULAR BIOLOGY	Q4	274/313
					1123	Journal of Consumer Sciences	J CONSUM SCI	N/A	0378-5254	1.5	1.8	SOCIAL SCIENCES, INTERDISCIPLINARY	Q2	90/263
					1124	Journal of Combustion	J COMBUST	2090-1968	2090-1976	1.5	1.2	ENGINEERING, CHEMICAL	Q3	116/170
					1125	Museum Management and Curatorship	MUS MANAGE CURATOR	0964-7775	1872-9185	1.4	1.9	HUMANITIES, MULTIDISCIPLINARY	N/A	N/A
					1126	WALT WHITMAN QUARTERLY REVIEW	WALT WHITMAN Q REV	0737-0679	2153-3695	1.4	0.3	POETRY	N/A	N/A
					1127	Memory Studies	MEM STUD	1750-6980	1750-6999	1.4	1.6	HISTORY	Q1	8/518
					1128	ECONOMIC HISTORY REVIEW	ECON HIST REV	0013-0117	1468-0289	1.4	1.9	HISTORY OF SOCIAL SCIENCES	Q1	4/42
					1129	Philosophers Imprint	PHILOS IMPRINT	1533-628X	N/A	1.4	1.8	PHILOSOPHY	N/A	N/A
					1130	European Law Journal	EUR LAW J	1351-5993	1468-0386	1.4	1.4	LAW	Q1	70/421
					1131	Journal of Empirical Theology	J EMPIR THEOL	0922-2936	1570-9256	1.4	0.8	RELIGION	N/A	N/A
					1132	Multilingua-Journal of Cross-Cultural and Interlanguage Communication	MULTILINGUA	0167-8507	1613-3684	1.4	1.8	LINGUISTICS	Q2	90/297
					1133	Grotiana	GROTIANA	0167-3831	1876-0759	1.4	0.8	HUMANITIES, MULTIDISCIPLINARY	N/A	N/A
					1134	LAW AND SOCIAL INQUIRY-JOURNAL OF THE AMERICAN BAR FOUNDATION	LAW SOCIAL INQUIRY	0897-6546	1747-4469	1.4	1.6	LAW	Q1	70/421
					1135	Asia & the Pacific Policy Studies	ASIA PAC POLICY STUD	2050-2680	2050-2680	1.4	2.1	AREA STUDIES	Q1	23/176
					1136	Oxford Journal of Legal Studies	OXFORD J LEGAL STUD	0143-6503	1464-3820	1.4	1.6	LAW	Q1	70/421
					1137	SOCIAL & LEGAL STUDIES	SOC LEGAL STUD	0964-6639	1461-7390	1.4	2.4	SOCIAL SCIENCES, INTERDISCIPLINARY	Q2	93/263
					1138	INTERNATIONAL JOURNAL OF LAW AND PSYCHIATRY	INT J LAW PSYCHIAT	0160-2527	1873-6386	1.4	1.9	PSYCHIATRY	Q3	199/276
					1139	IRAL-INTERNATIONAL REVIEW OF APPLIED LINGUISTICS IN LANGUAGE TEACHING	IRAL-INT REV APPL LI	0019-042X	1613-4141	1.4	1.3	LINGUISTICS	Q2	90/297
					1140	Social Epistemology	SOC EPISTEMOL	0269-1728	1464-5297	1.4	2	SOCIAL SCIENCES, INTERDISCIPLINARY	Q2	93/263
					1141	Archaeological Dialogues	ARCHAEOL DIALOG	1380-2038	1478-2294	1.4	1.8	ARCHAEOLOGY	N/A	N/A
					1142	Current Legal Problems	CURR LEGAL PROBL	0070-1998	2044-8422	1.4	1.7	LAW	Q1	70/421
					1143	PHILOSOPHY OF SCIENCE	PHILOS SCI	0031-8248	1539-767X	1.4	1.7	HISTORY & PHILOSOPHY OF SCIENCE	Q1	22/104
					1144	STUDIES IN HISTORY AND PHILOSOPHY OF SCIENCE	STUD HIST PHILOS SCI	0039-3681	1879-2510	1.4	1.5	HISTORY & PHILOSOPHY OF SCIENCE	Q1	22/104
					1145	China Perspectives	CHINA PERSPECT	2070-3449	1996-4617	1.4	1.9	AREA STUDIES	Q1	23/176
					1146	PACIFIC AFFAIRS	PAC AFF	0030-851X	1715-3379	1.4	1.5	AREA STUDIES	Q1	23/176
					1147	Journal of Politeness Research-Language Behaviour Culture	J POLITENESS RES-LAN	1612-5681	1613-4877	1.4	1.7	LINGUISTICS	Q2	90/297
					1148	Language Assessment Quarterly	LANG ASSESS Q	1543-4303	1543-4311	1.4	2.9	PSYCHOLOGY, EDUCATIONAL	Q3	54/74
					1149	Analysis and Mathematical Physics	ANAL MATH PHYS	1664-2368	1664-235X	1.4	1.4	MATHEMATICS, APPLIED	Q2	102/331
					1150	Ardeola-International Journal of Ornithology	ARDEOLA	0570-7358	2341-0825	1.4	1	ORNITHOLOGY	Q2	45533
					1151	Journal of Island & Coastal Archaeology	J ISL COAST ARCHAEOL	1556-4894	1556-1828	1.4	1.5	ARCHAEOLOGY	N/A	N/A
					1152	Journal of Fixed Point Theory and Applications	J FIX POINT THEORY A	1661-7738	1661-7746	1.4	1.5	MATHEMATICS, APPLIED	Q2	102/331
					1153	JOURNAL OF CRIME & JUSTICE	J CRIME JUSTICE	0735-648X	2158-9119	1.4	1.6	CRIMINOLOGY & PENOLOGY	Q2	51/113
					1154	Language Policy	LANG POLICY-NETH	1568-4555	1573-1863	1.4	2	LINGUISTICS	Q2	90/297
					1155	JOURNAL OF SPECIAL EDUCATION	J SPEC EDUC	0022-4669	1538-4764	1.4	2.3	EDUCATION, SPECIAL	Q3	33/62
					1156	LGBTQ Family-An Interdisciplinary Journal	LGBTQ FAM	2770-3371	2770-338X	1.4	1.4	WOMENS STUDIES	Q2	29/66
					1157	Carpathian Journal of Mathematics	CARPATHIAN J MATH	1584-2851	1843-4401	1.4	1.2	MATHEMATICS, APPLIED	Q2	102/331
					1158	Legal Ethics	LEG ETHICS	1460-728X	1757-8450	1.4	0.9	LAW	Q1	70/421
					1159	Review of African Political Economy	REV AFR POLIT ECON	0305-6244	1740-1720	1.4	1.8	POLITICAL SCIENCE	Q2	141/317
					1160	Science China-Mathematics	SCI CHINA MATH	1674-7283	1869-1862	1.4	1.4	MATHEMATICS, APPLIED	Q2	102/331
					1161	CALCOLO	CALCOLO	0008-0624	1126-5434	1.4	1.8	MATHEMATICS, APPLIED	Q2	102/331
					1162	Global Crime	GLOB CRIME	1744-0572	1744-0580	1.4	1.6	CRIMINOLOGY & PENOLOGY	Q2	51/113
					1163	MILLENNIUM-JOURNAL OF INTERNATIONAL STUDIES	MILLENNIUM-J INT ST	0305-8298	1477-9021	1.4	3.2	INTERNATIONAL RELATIONS	Q2	71/165
					1164	JOURNAL OF LITERACY RESEARCH	J LIT RES	1086-296X	1554-8430	1.4	2.5	PSYCHOLOGY, EDUCATIONAL	Q3	54/74
					1165	Journal of Dynamics and Differential Equations	J DYN DIFFER EQU	1040-7294	1572-9222	1.4	1.7	MATHEMATICS, APPLIED	Q2	102/331
					1166	Language Variation and Change	LANG VAR CHANGE	0954-3945	1469-8021	1.4	1.8	LINGUISTICS	Q2	90/297
					1167	Victims & Offenders	VICTIMS OFFENDERS	1556-4886	1556-4991	1.4	1.7	CRIMINOLOGY & PENOLOGY	Q2	51/113
					1168	Information and Inference-A Journal of the IMA	INF INFERENCE	2049-8764	2049-8772	1.4	1.7	MATHEMATICS, APPLIED	Q2	102/331
					1169	International Journal of Science Education Part B-Communication and Public Engagement	INT J SCI EDUC PART	2154-8455	2154-8463	1.4	1.8	EDUCATION & EDUCATIONAL RESEARCH	Q2	328/756
					1170	Australian Journal of Administrative Law	AUST J ADM LAW	1320-7105	1320-7105	1.4	1.2	LAW	Q1	70/421
					1171	Business and Politics	BUS POLIT	N/A	1469-3569	1.4	2	POLITICAL SCIENCE	Q2	141/317
					1172	Critical Criminology	CRIT CRIMINOL-NETH	1205-8629	1572-9877	1.4	2.1	CRIMINOLOGY & PENOLOGY	Q2	51/113
					1173	Ornithology Research	ORNITHOL RES	N/A	2662-673X	1.4	1.3	ORNITHOLOGY	Q2	45533
					1174	JOURNAL OF THE AMERICAN PSYCHOANALYTIC ASSOCIATION	J AM PSYCHOANAL ASS	0003-0651	1941-2460	1.4	1.2	PSYCHOLOGY, PSYCHOANALYSIS	Q1	45312
					1175	THEORY AND PRACTICE OF LOGIC PROGRAMMING	THEOR PRACT LOG PROG	1471-0684	1475-3081	1.4	1.5	LOGIC	Q1	45316
					1176	ALTERNATIVES	ALTERNATIVES	0304-3754	2163-3150	1.4	1.4	INTERNATIONAL RELATIONS	Q2	71/165
					1177	JOURNAL OF SOCIOLOGY	J SOCIOL	1440-7833	1741-2978	1.4	2.6	SOCIOLOGY	Q2	106/217
					1178	Results in Applied Mathematics	RESULTS APPL MATH	2590-0374	2590-0374	1.4	1.3	MATHEMATICS, APPLIED	Q2	102/331
					1179	BMC Zoology	BMC ZOOL	N/A	2056-3132	1.4	1.6	ZOOLOGY	Q2	64/180
					1180	Children & Society	CHILD SOC	0951-0605	1099-0860	1.4	1.8	SOCIAL WORK	Q2	35/91
					1181	GEOARCHAEOLOGY-AN INTERNATIONAL JOURNAL	GEOARCHAEOLOGY	0883-6353	1520-6548	1.4	1.6	GEOSCIENCES, MULTIDISCIPLINARY	Q3	175/253
					1182	JOURNAL OF POSITIVE BEHAVIOR INTERVENTIONS	J POSIT BEHAV INTERV	1098-3007	1538-4772	1.4	3	PSYCHOLOGY, CLINICAL	Q3	120/180
					1183	JOURNAL OF COMPUTATIONAL AND GRAPHICAL STATISTICS	J COMPUT GRAPH STAT	1061-8600	1537-2715	1.4	2.1	STATISTICS & PROBABILITY	Q2	53/168
					1184	Police Practice and Research	POLICE PRACT RES	1561-4263	1477-271X	1.4	1.8	CRIMINOLOGY & PENOLOGY	Q2	51/113
					1185	American Journal of Audiology	AM J AUDIOL	1059-0889	1558-9137	1.4	1.6	OTORHINOLARYNGOLOGY	Q2	32/65
					1186	ANNALS OF APPLIED PROBABILITY	ANN APPL PROBAB	1050-5164	N/A	1.4	1.9	STATISTICS & PROBABILITY	Q2	53/168
					1187	ANTHROPOLOGY & EDUCATION QUARTERLY	ANTHROPOL EDUC QUART	0161-7761	1548-1492	1.4	1.7	EDUCATION & EDUCATIONAL RESEARCH	Q2	328/756
					1188	Archives of Budo	ARCH BUDO	1643-8698	1643-8698	1.4	1.2	SPORT SCIENCES	Q3	78/127
					1189	Child and Adolescent Social Work Journal	CHILD ADOLESC SOC WO	0738-0151	1573-2797	1.4	1.9	SOCIAL WORK	Q2	35/91
					1190	Political Studies Review	POLIT STUD REV	1478-9299	1478-9302	1.4	2.4	POLITICAL SCIENCE	Q2	141/317
					1191	Journal of Otology	J OTOL	1672-2930	1672-2930	1.4	N/A	OTORHINOLARYNGOLOGY	Q2	32/65
					1192	Korean Journal of Family Medicine	KOREAN J FAM MED	2092-6715	2092-6715	1.4	2.1	PRIMARY HEALTH CARE	Q4	23/30
					1193	QUALITATIVE INQUIRY	QUAL INQ	1077-8004	1552-7565	1.4	2.9	SOCIAL SCIENCES, INTERDISCIPLINARY	Q2	93/263
					1194	RUSSIAN MATHEMATICAL SURVEYS	RUSS MATH SURV+	0036-0279	1468-4829	1.4	1.4	MATHEMATICS	Q1	57/489
					1195	International Journal of Speech-Language Pathology	INT J SPEECH-LANG PA	1754-9507	1754-9515	1.4	2	REHABILITATION	Q3	102/169
					1196	JOURNAL OF MULTIVARIATE ANALYSIS	J MULTIVARIATE ANAL	0047-259X	N/A	1.4	1.5	STATISTICS & PROBABILITY	Q2	53/168
					1197	Journal of Vocational Education and Training	J VOCAT EDUC TRAIN	1363-6820	1747-5090	1.4	2	EDUCATION & EDUCATIONAL RESEARCH	Q2	328/756
					1198	OPERATIVE DENTISTRY	OPER DENT	0361-7734	1559-2863	1.4	2.7	DENTISTRY, ORAL SURGERY & MEDICINE	Q3	95/157
					1199	Critical and Radical Social Work	CRIT RADIC SOC WORK	2049-8608	2049-8675	1.4	1.2	SOCIAL WORK	Q2	35/91
					1200	Dimensions of Critical Care Nursing	DIMENS CRIT CARE NUR	0730-4625	1538-8646	1.4	1.6	NURSING	Q3	108/191
					1201	JOURNAL OF SOCIAL SERVICE RESEARCH	J SOC SERV RES	0148-8376	1540-7314	1.4	1.5	SOCIAL WORK	Q2	35/91
					1202	COCHLEAR IMPLANTS INTERNATIONAL	COCHLEAR IMPLANTS IN	1467-0100	1754-7628	1.4	N/A	OTORHINOLARYNGOLOGY	Q2	32/65
					1203	Communications on Applied Mathematics and Computation	COM APPL MATH COMPUT	2096-6385	2661-8893	1.4	N/A	MATHEMATICS, APPLIED	Q2	102/331
					1204	EUROPEAN JOURNAL OF WOMENS STUDIES	EUR J WOMENS STUD	1350-5068	1461-7420	1.4	2.5	WOMENS STUDIES	Q2	29/66
					1205	AStA-Advances in Statistical Analysis	ASTA-ADV STAT ANAL	1863-8171	1863-818X	1.4	1.3	STATISTICS & PROBABILITY	Q2	53/168
					1206	International Criminal Justice Review	INT CRIM JUSTICE REV	1057-5677	1556-3855	1.4	1.8	CRIMINOLOGY & PENOLOGY	Q2	51/113
					1207	Learning and Teaching in Higher Education-Gulf Perspectives	LEARN TEACH HIGH EDU	2077-5504	2077-5504	1.4	1.1	EDUCATION & EDUCATIONAL RESEARCH	Q2	328/756
					1208	Stochastics and Partial Differential Equations-Analysis and Computations	STOCH PARTIAL DIFFER	2194-0401	2194-041X	1.4	1.6	STATISTICS & PROBABILITY	Q2	53/168
					1209	European Journal of Social Work	EUR J SOC WORK	1369-1457	1468-2664	1.4	1.6	SOCIAL WORK	Q2	35/91
					1210	Kotuitui-New Zealand Journal of Social Sciences Online	KOTUITUI	N/A	1177-083X	1.4	1.3	SOCIAL SCIENCES, INTERDISCIPLINARY	Q2	93/263
					1211	LAW PROBABILITY & RISK	LAW PROBAB RISK	1470-8396	1470-840X	1.4	1	STATISTICS & PROBABILITY	Q2	53/168
					1212	POLICING-AN INTERNATIONAL JOURNAL OF POLICE STRATEGIES & MANAGEMENT	POLICING	1363-951X	1758-695X	1.4	1.8	CRIMINOLOGY & PENOLOGY	Q2	51/113
					1213	Social Anthropology	SOC ANTHROPOL	0964-0282	1469-8676	1.4	1.6	ANTHROPOLOGY	Q2	43/139
					1214	Educational Media International	EDUC MEDIA INT	0952-3987	1469-5790	1.4	2.2	EDUCATION & EDUCATIONAL RESEARCH	Q2	328/756
					1215	ENTOMOLOGIA EXPERIMENTALIS ET APPLICATA	ENTOMOL EXP APPL	0013-8703	1570-7458	1.4	2.1	ENTOMOLOGY	Q2	46/109
					1216	Forensic Sciences Research	FOREN SCI RES	2096-1790	2471-1411	1.4	2.5	MEDICINE, LEGAL	Q3	13/23
					1217	JOURNAL OF APPLIED ANIMAL WELFARE SCIENCE	J APPL ANIM WELF SCI	1088-8705	1532-7604	1.4	1.6	VETERINARY SCIENCES	Q2	73/167
					1218	JOURNAL OF BACK AND MUSCULOSKELETAL REHABILITATION	J BACK MUSCULOSKELET	1053-8127	1878-6324	1.4	1.5	REHABILITATION	Q3	102/169
					1219	Politics & Policy	POLITICS POLICY	1555-5623	1747-1346	1.4	1.3	POLITICAL SCIENCE	Q2	141/317
					1220	VETERINARY ANAESTHESIA AND ANALGESIA	VET ANAESTH ANALG	1467-2987	1467-2995	1.4	1.5	VETERINARY SCIENCES	Q2	73/167
					1221	Zebrafish	ZEBRAFISH	1545-8547	1557-8542	1.4	2.9	ZOOLOGY	Q2	64/180
					1222	Revista Matematica Complutense	REV MAT COMPLUT	1139-1138	1988-2807	1.4	1.1	MATHEMATICS, APPLIED	Q2	102/331
					1223	ANIMAL WELFARE	ANIM WELFARE	0962-7286	2054-1538	1.4	1.8	ZOOLOGY	Q2	64/180
					1224	Communication Studies	COMMUN STUD	1051-0974	1745-1035	1.4	2.1	COMMUNICATION	Q2	101/227
					1225	DISCOURSE STUDIES	DISCOURSE STUD	1461-4456	1461-7080	1.4	2.1	COMMUNICATION	Q2	101/227
					1226	European Political Science	EUR POLIT SCI	1680-4333	1682-0983	1.4	1.7	POLITICAL SCIENCE	Q2	141/317
					1227	International Politics	INT POLITICS	1384-5748	1740-3898	1.4	1.3	POLITICAL SCIENCE	Q2	141/317
					1228	International Studies in Sociology of Education	INT STUD SOCIOL EDUC	0962-0214	1747-5066	1.4	1.6	SOCIOLOGY	Q2	106/217
					1229	JOURNAL OF DENTAL EDUCATION	J DENT EDUC	0022-0337	1930-7837	1.4	1.7	DENTISTRY, ORAL SURGERY & MEDICINE	Q3	95/157
					1230	JOURNAL OF HYMENOPTERA RESEARCH	J HYMENOPT RES	1070-9428	1314-2607	1.4	1.3	ENTOMOLOGY	Q2	46/109
					1231	Social Inclusion	SOC INCL	N/A	2183-2803	1.4	1.9	SOCIAL SCIENCES, INTERDISCIPLINARY	Q2	93/263
					1232	Advances in Data Analysis and Classification	ADV DATA ANAL CLASSI	1862-5347	1862-5355	1.4	1.6	STATISTICS & PROBABILITY	Q2	53/168
					1233	Journal of Childrens Services	J CHILD SERV	1746-6660	2042-8677	1.4	1.5	SOCIAL WORK	Q2	35/91
					1234	Journal of Ethnic & Cultural Diversity in Social Work	J ETHN CULT DIVERSIT	1531-3204	1531-3212	1.4	1.8	SOCIAL WORK	Q2	35/91
					1235	JOURNAL OF PEDIATRIC ORTHOPAEDICS	J PEDIATR ORTHOPED	0271-6798	1539-2570	1.4	1.8	PEDIATRICS	Q3	99/186
					1236	Mathematical Modelling and Control	MATH MODEL CONTROL	N/A	2767-8946	1.4	1.4	MATHEMATICS, APPLIED	Q2	102/331
					1237	Mathematics Education Research Journal	MATH EDUC RES J	1033-2170	2211-050X	1.4	1.8	EDUCATION, SCIENTIFIC DISCIPLINES	Q3	44/85
					1238	Tertiary Education and Management	TERT EDUC MANAG	1358-3883	1573-1936	1.4	1.8	EDUCATION & EDUCATIONAL RESEARCH	Q2	328/756
					1239	Cultural Sociology	CULT SOCIOL-LONDON	1749-9755	1749-9763	1.4	2	SOCIOLOGY	Q2	106/217
					1240	Focaal-Journal of Global and Historical Anthropology	FOCAAL	0920-1297	1558-5263	1.4	1.5	ANTHROPOLOGY	Q2	43/139
					1241	LEGISLATIVE STUDIES QUARTERLY	LEGIS STUD QUART	0362-9805	1939-9162	1.4	1.9	POLITICAL SCIENCE	Q2	141/317
					1242	NUMERICAL FUNCTIONAL ANALYSIS AND OPTIMIZATION	NUMER FUNC ANAL OPT	0163-0563	1532-2467	1.4	1.3	MATHEMATICS, APPLIED	Q2	102/331
					1243	Journal of Digital Media & Policy	J DIGIT MEDIA POLICY	2516-3523	2516-3531	1.4	1.5	COMMUNICATION	Q2	101/227
					1244	Journal of Psychologists and Counsellors in Schools	J PSYCHOL COUNS SCH	2055-6365	2055-6373	1.4	1.2	SOCIAL WORK	Q2	35/91
					1245	Peacebuilding	PEACEBUILDING	2164-7259	2164-7267	1.4	1.7	POLITICAL SCIENCE	Q2	141/317
					1246	Psychiatry Psychology and Law	PSYCHIAT PSYCHOL LAW	1321-8719	1934-1687	1.4	1.4	PSYCHOLOGY, MULTIDISCIPLINARY	Q3	116/218
					1247	Ethnicities	ETHNICITIES	1468-7968	1741-2706	1.4	1.9	ETHNIC STUDIES	Q2	17/39
					1248	Interest Groups & Advocacy	INTEREST GROUPS ADVO	2047-7414	2047-7422	1.4	1.6	POLITICAL SCIENCE	Q2	141/317
					1249	ORTHOPEDIC CLINICS OF NORTH AMERICA	ORTHOP CLIN N AM	0030-5898	1558-1373	1.4	2.4	ORTHOPEDICS	Q3	82/136
					1250	Anatomy & Cell Biology	ANAT CELL BIOL	2093-3665	2093-3673	1.4	1.5	ANATOMY & MORPHOLOGY	Q3	45648
					1251	Critical Care Nursing Clinics of North America	CRIT CARE NURS CLIN	0899-5885	1558-3481	1.4	1.8	NURSING	Q3	108/191
					1252	JOURNAL OF APICULTURAL RESEARCH	J APICULT RES	0021-8839	2078-6913	1.4	2.2	ENTOMOLOGY	Q2	46/109
					1253	NEOTROPICAL ENTOMOLOGY	NEOTROP ENTOMOL	1519-566X	1678-8052	1.4	1.5	ENTOMOLOGY	Q2	46/109
					1254	Refugee Survey Quarterly	REFUG SURV Q	1020-4067	1471-695X	1.4	1.6	DEMOGRAPHY	Q3	28/49
					1255	Research in Human Development	RES HUM DEV	1542-7609	1542-7617	1.4	2.7	PSYCHOLOGY, DEVELOPMENTAL	Q4	72/91
					1256	Acta Politica	ACTA POLIT	0001-6810	1741-1416	1.4	1.6	POLITICAL SCIENCE	Q2	141/317
					1257	Asia-Pacific Journal of Teacher Education	ASIA-PAC J TEACH EDU	1359-866X	1469-2945	1.4	2.3	EDUCATION & EDUCATIONAL RESEARCH	Q2	328/756
					1258	Gender Issues	GEND ISSUES	1098-092X	1936-4717	1.4	2	SOCIAL ISSUES	Q3	34/67
					1259	JOURNAL OF VECTOR ECOLOGY	J VECTOR ECOL	1081-1710	1948-7134	1.4	1.5	ENTOMOLOGY	Q2	46/109
					1260	STATISTICA NEERLANDICA	STAT NEERL	0039-0402	1467-9574	1.4	1.3	STATISTICS & PROBABILITY	Q2	53/168
					1261	Studies in Social Justice	STUD SOC JUSTICE	1911-4788	1911-4788	1.4	1.2	POLITICAL SCIENCE	Q2	141/317
					1262	COMMUNICATION QUARTERLY	COMMUN Q	0146-3373	1746-4102	1.4	1.4	COMMUNICATION	Q2	101/227
					1263	JOURNAL OF NEMATOLOGY	J NEMATOL	0022-300X	2640-396X	1.4	1.5	ZOOLOGY	Q2	64/180
					1264	Methods Data Analyses	METHODS DATA ANAL	1864-6956	2190-4936	1.4	2.2	SOCIAL SCIENCES, MATHEMATICAL METHODS	Q3	36/67
					1265	Palaeobiodiversity and Palaeoenvironments	PALAEOBIO PALAEOENV	1867-1594	1867-1608	1.4	1.3	PALEONTOLOGY	Q3	31/56
					1266	SCOTTISH MEDICAL JOURNAL	SCOT MED J	0036-9330	2045-6441	1.4	1.5	MEDICINE, GENERAL & INTERNAL	Q2	138/325
					1267	ANIMAL BIOLOGY	ANIM BIOL	1570-7555	1570-7563	1.4	1.1	ZOOLOGY	Q2	64/180
					1268	European Journal of Orthopaedic Surgery and Traumatology	EUR J ORTHOP SURG TR	1633-8065	1432-1068	1.4	N/A	SURGERY	Q3	165/290
					1269	International Journal of Nursing Knowledge	INT J NURS KNOWL	2047-3087	2047-3095	1.4	1.3	NURSING	Q3	108/191
					1270	PEDIATRIC EXERCISE SCIENCE	PEDIATR EXERC SCI	0899-8493	1543-2920	1.4	1.8	SPORT SCIENCES	Q3	78/127
					1271	Seminars in Pediatric Surgery	SEMIN PEDIATR SURG	1055-8586	1532-9453	1.4	2.3	SURGERY	Q3	165/290
					1272	ACTA ODONTOLOGICA SCANDINAVICA	ACTA ODONTOL SCAND	0001-6357	1502-3850	1.4	2	DENTISTRY, ORAL SURGERY & MEDICINE	Q3	95/157
					1273	Acta Stomatologica Croatica	ACTA STOMATOL CROAT	0001-7019	1846-0410	1.4	1.5	DENTISTRY, ORAL SURGERY & MEDICINE	Q3	95/157
					1274	ANNALS OF PLASTIC SURGERY	ANN PLAS SURG	0148-7043	1536-3708	1.4	1.7	SURGERY	Q3	165/290
					1275	IAWA JOURNAL	IAWA J	0928-1541	2294-1932	1.4	1.9	FORESTRY	Q2	44/89
					1276	Innovation and Development	INNOV DEV	2157-930X	2157-9318	1.4	N/A	ECONOMICS	Q3	308/597
					1277	JOURNAL OF NONLINEAR MATHEMATICAL PHYSICS	J NONLINEAR MATH PHY	1402-9251	1776-0852	1.4	1	PHYSICS, MATHEMATICAL	Q2	30/60
					1278	Mathematical Population Studies	MATH POPUL STUD	0889-8480	1547-724X	1.4	1.2	STATISTICS & PROBABILITY	Q2	53/168
					1279	Network Science	NETW SCI	2050-1242	2050-1250	1.4	1.7	SOCIOLOGY	Q2	106/217
					1280	RADIOCHIMICA ACTA	RADIOCHIM ACTA	0033-8230	2193-3405	1.4	1.6	NUCLEAR SCIENCE & TECHNOLOGY	Q3	21/40
					1281	Journal of International and Intercultural Communication	J INT INTERCULT COMM	1751-3057	1751-3065	1.4	1.9	COMMUNICATION	Q2	101/227
					1282	Journal of Research in International Education	J RES INT EDUC	1475-2409	1741-2943	1.4	1.8	EDUCATION & EDUCATIONAL RESEARCH	Q2	328/756
					1283	CLINICAL OBSTETRICS AND GYNECOLOGY	CLIN OBSTET GYNECOL	0009-9201	1532-5520	1.4	2.4	OBSTETRICS & GYNECOLOGY	Q3	94/136
					1284	International Journal for Multiscale Computational Engineering	INT J MULTISCALE COM	1543-1649	1940-4352	1.4	1.1	MATHEMATICS, INTERDISCIPLINARY APPLICATIONS	Q3	80/135
					1285	International Journal of Emergency Services	INT J EMERG SERV	2047-0894	2047-0908	1.4	1.2	SOCIAL SCIENCES, INTERDISCIPLINARY	Q2	93/263
					1286	Revista Paulista de Pediatria	REV PAUL PEDIATR	0103-0582	1984-0462	1.4	N/A	PEDIATRICS	Q3	99/186
					1287	Veterinary Parasitology- Regional Studies and Reports	VET PARASITOL REG ST	2405-9390	2405-9390	1.4	1.5	VETERINARY SCIENCES	Q2	73/167
					1288	AUSTRALIAN & NEW ZEALAND JOURNAL OF OBSTETRICS & GYNAECOLOGY	AUST NZ J OBSTET GYN	0004-8666	1479-828X	1.4	1.7	OBSTETRICS & GYNECOLOGY	Q3	94/136
					1289	BRAIN & DEVELOPMENT	BRAIN DEV-JPN	0387-7604	1872-7131	1.4	1.5	PEDIATRICS	Q3	99/186
					1290	Female Pelvic Medicine and Reconstructive Surgery	FEMALE PELVIC MED RE	2151-8378	2154-4212	1.4	1.5	OBSTETRICS & GYNECOLOGY	Q3	94/136
					1291	Journal of Hip Preservation Surgery	J HIP PRESERV SURG	2054-8397	2054-8397	1.4	1.5	ORTHOPEDICS	Q3	82/136
					1292	PHILOSOPHICAL PSYCHOLOGY	PHILOS PSYCHOL	0951-5089	1465-394X	1.4	1.5	PSYCHOLOGY, MULTIDISCIPLINARY	Q3	116/218
					1293	READING TEACHER	READ TEACH	0034-0561	1936-2714	1.4	1.7	EDUCATION & EDUCATIONAL RESEARCH	Q2	328/756
					1294	Revista Electronica Interuniversitaria de Formacion del Profesorado	REV ELECTRON INTERUN	N/A	1575-0965	1.4	1.8	EDUCATION & EDUCATIONAL RESEARCH	Q2	328/756
					1295	SMITH COLLEGE STUDIES IN SOCIAL WORK	SMITH COLL STUD SOC	0037-7317	1553-0426	1.4	1.1	SOCIAL WORK	Q2	35/91
					1296	DESIGNS CODES AND CRYPTOGRAPHY	DESIGN CODE CRYPTOGR	0925-1022	1573-7586	1.4	1.5	MATHEMATICS, APPLIED	Q2	102/331
					1297	INTERNATIONAL OPHTHALMOLOGY	INT OPHTHALMOL	0165-5701	1573-2630	1.4	1.6	OPHTHALMOLOGY	Q3	61/95
					1298	Journal of Family Studies	J FAM STUD	1322-9400	1839-3543	1.4	1.6	FAMILY STUDIES	Q3	35/66
					1299	Journal of Human Rights and Social Work	J HUM RIGHTS SOC WOR	2365-1792	2365-1792	1.4	1.3	SOCIAL WORK	Q2	35/91
					1300	OPTIMIZATION METHODS & SOFTWARE	OPTIM METHOD SOFTW	1055-6788	1029-4937	1.4	1.7	OPERATIONS RESEARCH & MANAGEMENT SCIENCE	Q3	74/106
					1301	Polar-Political and Legal Anthropology Review	POLAR-POLIT LEG ANTH	1081-6976	1555-2934	1.4	1.6	ANTHROPOLOGY	Q2	43/139
					1302	Public Health Ethics	PUBLIC HEALTH ETH-UK	1754-9973	1754-9981	1.4	1.6	PUBLIC, ENVIRONMENTAL & OCCUPATIONAL HEALTH	Q3	295/403
					1303	Surgery Open Science	SURG OPEN SCI	2589-8450	2589-8450	1.4	1.3	SURGERY	Q3	165/290
					1304	VETERINARY IMMUNOLOGY AND IMMUNOPATHOLOGY	VET IMMUNOL IMMUNOP	0165-2427	1873-2534	1.4	1.7	VETERINARY SCIENCES	Q2	73/167
					1305	African Journal of Emergency Medicine	AFR J EMERG MED	2211-419X	2211-4203	1.4	1.4	EMERGENCY MEDICINE	Q3	29/54
					1306	Business and Professional Communication Quarterly	BUS PROF COMMUN Q	2329-4906	2329-4922	1.4	1.8	COMMUNICATION	Q2	101/227
					1307	EUROPEAN JOURNAL OF OPHTHALMOLOGY	EUR J OPHTHALMOL	1120-6721	1724-6016	1.4	1.6	OPHTHALMOLOGY	Q3	61/95
					1308	GEOGRAPHICAL REVIEW	GEOGR REV	0016-7428	1931-0846	1.4	2	GEOGRAPHY	Q2	80/171
					1309	International Journal of Healthcare Management	INT J HEALTHCARE MAN	2047-9700	2047-9719	1.4	1.7	HEALTH POLICY & SERVICES	Q4	93/118
					1310	Iranian Journal of Science and Technology Transaction A-Science	IRAN J SCI TECHNOL A	1028-6276	2364-1819	1.4	1.3	MULTIDISCIPLINARY SCIENCES	Q2	64/134
					1311	Oral Health & Preventive Dentistry	ORAL HLTH PREV DENT	1602-1622	1757-9996	1.4	1.4	DENTISTRY, ORAL SURGERY & MEDICINE	Q3	95/157
					1312	Psychology of Consciousness-Theory Research and Practice	PSYCHOL CONSCIOUS	2326-5523	2326-5531	1.4	N/A	PSYCHOLOGY, EXPERIMENTAL	Q4	78/99
					1313	Journal of Orthodontics	J ORTHOD	1465-3125	1465-3133	1.4	1.4	DENTISTRY, ORAL SURGERY & MEDICINE	Q3	95/157
					1314	HISTORICAL BIOLOGY	HIST BIOL	0891-2963	1029-2381	1.4	1.5	PALEONTOLOGY	Q3	31/56
					1315	IMA JOURNAL OF APPLIED MATHEMATICS	IMA J APPL MATH	0272-4960	1464-3634	1.4	1.1	MATHEMATICS, APPLIED	Q2	102/331
					1316	INSECTES SOCIAUX	INSECT SOC	0020-1812	1420-9098	1.4	1.5	ENTOMOLOGY	Q2	46/109
					1317	International Journal of Differential Equations	INT J DIFFER EQUAT	1687-9643	1687-9651	1.4	1.1	MATHEMATICS, APPLIED	Q2	102/331
					1318	PALYNOLOGY	PALYNOLOGY	0191-6122	1558-9188	1.4	1.6	PLANT SCIENCES	Q3	161/265
					1319	Anales de Psicologia	AN PSICOL-SPAIN	0212-9728	1695-2294	1.4	1.9	PSYCHOLOGY, MULTIDISCIPLINARY	Q3	116/218
					1320	Avian Conservation and Ecology	AVIAN CONSERV ECOL	1712-6568	N/A	1.4	1.5	ORNITHOLOGY	Q2	45533
					1321	CLINICAL BIOMECHANICS	CLIN BIOMECH	0268-0033	1879-1271	1.4	1.8	SPORT SCIENCES	Q3	78/127
					1322	Dementia and Geriatric Cognitive Disorders Extra	DEMENT GER COGN D EX	N/A	1664-5464	1.4	2.1	CLINICAL NEUROLOGY	Q4	215/277
					1323	GEO-MARINE LETTERS	GEO-MAR LETT	0276-0460	1432-1157	1.4	1.9	OCEANOGRAPHY	Q3	46/65
					1324	International Journal of Game-Based Learning	INT J GAME-BASED LEA	2155-6849	2155-6857	1.4	1.6	EDUCATION & EDUCATIONAL RESEARCH	Q2	328/756
					1325	Journal of Clinical Sport Psychology	J CLIN SPORT PSYCHOL	1932-9261	1932-927X	1.4	1.9	PSYCHOLOGY, APPLIED	Q3	76/113
					1326	JOURNAL OF THE EXPERIMENTAL ANALYSIS OF BEHAVIOR	J EXP ANAL BEHAV	0022-5002	1938-3711	1.4	1.9	PSYCHOLOGY, EXPERIMENTAL	Q4	78/99
					1327	New Bioethics-A Multidisciplinary Journal of Biotechnology and the Body	NEW BIOETH	2050-2877	2050-2885	1.4	1.3	SOCIAL SCIENCES, BIOMEDICAL	Q4	36/46
					1328	Sex Education-Sexuality Society and Learning	SEX EDUC-SEX SOC LEA	1468-1811	1472-0825	1.4	2.4	PUBLIC, ENVIRONMENTAL & OCCUPATIONAL HEALTH	Q3	295/403
					1329	Small-Scale Forestry	SMALL-SCALE FOR	1873-7617	1873-7854	1.4	1.7	FORESTRY	Q2	44/89
					1330	Spirituality in Clinical Practice	SPIRITUAL CLIN PRACT	2326-4500	2326-4519	1.4	1.4	PSYCHOLOGY, CLINICAL	Q3	120/180
					1331	Zeitschrift fur Vergleichende Politikwissenschaft	Z VGL POLITIKWISSENS	1865-2646	1865-2654	1.4	1	POLITICAL SCIENCE	Q2	141/317
					1332	Asian and Pacific Migration Journal	ASIAN PAC MIGR J	0117-1968	2057-049X	1.4	1.5	DEMOGRAPHY	Q3	28/49
					1333	CZECH JOURNAL OF ANIMAL SCIENCE	CZECH J ANIM SCI	1212-1819	1805-9309	1.4	1.2	AGRICULTURE, DAIRY & ANIMAL SCIENCE	Q3	42/80
					1334	Evolutionary Psychological Science	EVOL PSYCHOL SCI	N/A	2198-9885	1.4	1.4	PSYCHOLOGY, MULTIDISCIPLINARY	Q3	116/218
					1335	Focus on Health Professional Education-A Multidisciplinary Journal	FOCUS HEALTH PROF ED	1442-1100	2204-7662	1.4	1.3	EDUCATION, SCIENTIFIC DISCIPLINES	Q3	44/85
					1336	JOURNAL OF AGRICULTURAL BIOLOGICAL AND ENVIRONMENTAL STATISTICS	J AGR BIOL ENVIR ST	1085-7117	1537-2693	1.4	1.7	STATISTICS & PROBABILITY	Q2	53/168
					1337	Journal of Applied Economics	J APPL ECON	1514-0326	1667-6726	1.4	1.9	ECONOMICS	Q3	308/597
					1338	Journal of Child Sexual Abuse	J CHILD SEX ABUS	1053-8712	1547-0679	1.4	2.4	PSYCHOLOGY, CLINICAL	Q3	120/180
					1339	Journal of Craniovertebral Junction and Spine	J CRANIOVERTEBRAL JU	0974-8237	0976-9285	1.4	1.4	OTORHINOLARYNGOLOGY	Q2	32/65
					1340	JOURNAL OF WOMEN AND MINORITIES IN SCIENCE AND ENGINEERING	J WOMEN MINOR SCI EN	1072-8325	1940-431X	1.4	N/A	ENGINEERING, MULTIDISCIPLINARY	Q2	80/179
					1341	Paediatrics and International Child Health	PAEDIATR INT CHILD H	2046-9047	2046-9055	1.4	1.7	PEDIATRICS	Q3	99/186
					1342	RESEARCH QUARTERLY FOR EXERCISE AND SPORT	RES Q EXERCISE SPORT	0270-1367	2168-3824	1.4	2.3	SPORT SCIENCES	Q3	78/127
					1343	Applied Animal Science	APPL ANIM SCI	2590-2873	2590-2865	1.4	1.5	AGRICULTURE, DAIRY & ANIMAL SCIENCE	Q3	42/80
					1344	Clinical Optometry	CLIN OPTOM	1179-2752	1179-2752	1.4	2.1	OPHTHALMOLOGY	Q3	61/95
					1345	COUNSELOR EDUCATION AND SUPERVISION	COUNS EDUC SUPERV	0011-0035	1556-6978	1.4	1.9	PSYCHOLOGY, APPLIED	Q3	76/113
					1346	Distinktion-Journal of Social Theory	DISTINKTION	1600-910X	2159-9149	1.4	1.3	SOCIOLOGY	Q2	106/217
					1347	Journal of International Society of Preventive and Community Dentistry	J INT SOC PREV COMMU	2231-0762	2250-1002	1.4	1.4	DENTISTRY, ORAL SURGERY & MEDICINE	Q3	95/157
					1348	JOURNAL OF THE OPTICAL SOCIETY OF AMERICA A-OPTICS IMAGE SCIENCE AND VISION	J OPT SOC AM A	1084-7529	1520-8532	1.4	1.5	OPTICS	Q3	86/119
					1349	MEASUREMENT AND EVALUATION IN COUNSELING AND DEVELOPMENT	MEAS EVAL COUNS DEV	0748-1756	1947-6302	1.4	1.9	PSYCHOLOGY, EDUCATIONAL	Q3	54/74
					1350	Pediatric Reports	PEDIATRIC REP	2036-7503	2036-7503	1.4	1.2	PEDIATRICS	Q3	99/186
					1351	RADIOPROTECTION	RADIOPROTECTION	0033-8451	1769-700X	1.4	1.1	RADIOLOGY, NUCLEAR MEDICINE & MEDICAL IMAGING	Q3	132/204
					1352	CANADIAN GEOGRAPHIES-GEOGRAPHIES CANADIENNES	CAN GEOGR-GEOGR CAN	0008-3658	1541-0064	1.4	1.6	GEOGRAPHY	Q2	80/171
					1353	JOURNAL OF HOUSING ECONOMICS	J HOUS ECON	1051-1377	1096-0791	1.4	2	URBAN STUDIES	Q3	51/77
					1354	Journal of Korean Neurosurgical Society	J KOREAN NEUROSURG S	2005-3711	1598-7876	1.4	1.7	SURGERY	Q3	165/290
					1355	JOURNAL OF MOLECULAR SPECTROSCOPY	J MOL SPECTROSC	0022-2852	1096-083X	1.4	1.2	SPECTROSCOPY	Q3	30/44
					1356	MATHEMATICS OF OPERATIONS RESEARCH	MATH OPER RES	0364-765X	1526-5471	1.4	1.8	OPERATIONS RESEARCH & MANAGEMENT SCIENCE	Q3	74/106
					1357	NORTH AMERICAN JOURNAL OF AQUACULTURE	N AM J AQUACULT	1522-2055	1548-8454	1.4	1.6	FISHERIES	Q3	37/62
					1358	Ship Technology Research	SHIP TECHNOL RES	0937-7255	2056-7111	1.4	1.7	ENGINEERING, MARINE	Q3	14/25
					1359	Acta Polytechnica Hungarica	ACTA POLYTECH HUNG	1785-8860	1785-8860	1.4	1.1	ENGINEERING, MULTIDISCIPLINARY	Q2	80/179
					1360	Advances in Fuzzy Systems	ADV FUZZY SYST	1687-7101	1687-711X	1.4	1.3	MATHEMATICS, APPLIED	Q2	102/331
					1361	AERONAUTICAL JOURNAL	AERONAUT J	0001-9240	2059-6464	1.4	1.3	ENGINEERING, AEROSPACE	Q2	22/52
					1362	ANNALS OF VASCULAR SURGERY	ANN VASC SURG	0890-5096	1615-5947	1.4	1.4	SURGERY	Q3	165/290
					1363	BIOMETRICS	BIOMETRICS	0006-341X	1541-0420	1.4	2.2	STATISTICS & PROBABILITY	Q2	53/168
					1364	EXPERIMENTAL PARASITOLOGY	EXP PARASITOL	0014-4894	1090-2449	1.4	1.6	PARASITOLOGY	Q3	28/45
					1365	International Review of Applied Economics	INT REV APPL ECON	0269-2171	1465-3486	1.4	1.9	ECONOMICS	Q3	308/597
					1366	JOURNAL FOR THE THEORY OF SOCIAL BEHAVIOUR	J THEOR SOC BEHAV	0021-8308	1468-5914	1.4	1.7	PSYCHOLOGY, SOCIAL	Q4	61/76
					1367	Journal of Behavioral Science	J BEHAV SCI	1906-4675	1906-4675	1.4	1.6	SOCIAL SCIENCES, INTERDISCIPLINARY	Q2	93/263
					1368	JOURNAL OF CANCER EDUCATION	J CANCER EDUC	0885-8195	1543-0154	1.4	1.9	PUBLIC, ENVIRONMENTAL & OCCUPATIONAL HEALTH	Q3	295/403
					1369	JOURNAL OF EDUCATIONAL MEASUREMENT	J EDUC MEAS	0022-0655	1745-3984	1.4	1.4	PSYCHOLOGY, MATHEMATICAL	Q4	45578
					1370	Journal of Urban Design	J URBAN DES	1357-4809	1469-9664	1.4	2.3	URBAN STUDIES	Q3	51/77
					1371	Scandinavian Journal of Urology	SCAND J UROL	2168-1805	2168-1813	1.4	1.7	UROLOGY & NEPHROLOGY	Q3	84/126
					1372	Value in Health Regional Issues	VALUE HEALTH REG ISS	2212-1099	2212-1099	1.4	N/A	HEALTH POLICY & SERVICES	Q4	93/118
					1373	Australian Health Review	AUST HEALTH REV	0156-5788	1449-8944	1.4	1.7	HEALTH POLICY & SERVICES	Q4	93/118
					1374	CHINESE JOURNAL OF PHYSIOLOGY	CHINESE J PHYSIOL	0304-4920	2666-0059	1.4	1.4	PHYSIOLOGY	Q4	73/85
					1375	Diagnostic and Interventional Radiology	DIAGN INTERV RADIOL	1305-3612	1305-3612	1.4	2.2	RADIOLOGY, NUCLEAR MEDICINE & MEDICAL IMAGING	Q3	132/204
					1376	DISCRETE EVENT DYNAMIC SYSTEMS-THEORY AND APPLICATIONS	DISCRETE EVENT DYN S	0924-6703	1573-7594	1.4	1.4	OPERATIONS RESEARCH & MANAGEMENT SCIENCE	Q3	74/106
					1377	International Journal of Aeronautical and Space Sciences	INT J AERONAUT SPACE	2093-274X	2093-2480	1.4	1.4	ENGINEERING, AEROSPACE	Q2	22/52
					1378	INTERNATIONAL JOURNAL OF NONLINEAR SCIENCES AND NUMERICAL SIMULATION	INT J NONLIN SCI NUM	1565-1339	2191-0294	1.4	1.5	PHYSICS, MATHEMATICAL	Q2	30/60
					1379	LIMNOLOGY	LIMNOLOGY	1439-8621	1439-863X	1.4	1.7	LIMNOLOGY	Q3	14/22
					1380	Surgical Infections	SURG INFECT	1096-2964	1557-8674	1.4	2.6	SURGERY	Q3	165/290
					1381	Central European Forestry Journal	CENT EURO FOR J	2454-034X	2454-0358	1.4	1.6	FORESTRY	Q2	44/89
					1382	CRYPTOGAMIE ALGOLOGIE	CRYPTOGAMIE ALGOL	0181-1568	1776-0984	1.4	1.3	PLANT SCIENCES	Q3	161/265
					1383	ENVIRONMENTAL BIOLOGY OF FISHES	ENVIRON BIOL FISH	0378-1909	1573-5133	1.4	1.5	MARINE & FRESHWATER BIOLOGY	Q3	70/119
					1384	Global Pediatric Health	GLOBAL PEDIATR HLTH	N/A	2333-794X	1.4	N/A	PEDIATRICS	Q3	99/186
					1385	International Journal of Computational Methods	INT J COMP METH-SING	0219-8762	1793-6969	1.4	1.3	MATHEMATICS, INTERDISCIPLINARY APPLICATIONS	Q3	80/135
					1386	Journal of Education and Health Promotion	J EDUC HEALTH PROMOT	2277-9531	2319-6440	1.4	1.6	PUBLIC, ENVIRONMENTAL & OCCUPATIONAL HEALTH	Q3	295/403
					1387	Orthopedic Reviews	ORTHOP REV	2035-8237	2035-8164	1.4	1.6	ORTHOPEDICS	Q3	82/136
					1388	Pleura and Peritoneum	PLEURA PERITONEUM	2364-7671	2364-768X	1.4	2.1	SURGERY	Q3	165/290
					1389	Public Library Quarterly	PUBLIC LIBR Q	0161-6846	1541-1540	1.4	1.3	INFORMATION SCIENCE & LIBRARY SCIENCE	Q2	73/160
					1390	CHINESE ECONOMY	CHIN ECON	1097-1475	1558-0954	1.4	1.3	ECONOMICS	Q3	308/597
					1391	JOURNAL OF AGING AND PHYSICAL ACTIVITY	J AGING PHYS ACTIV	1063-8652	1543-267X	1.4	1.8	SPORT SCIENCES	Q3	78/127
					1392	JOURNAL OF THE AMERICAN HELICOPTER SOCIETY	J AM HELICOPTER SOC	0002-8711	2161-6027	1.4	1.2	ENGINEERING, AEROSPACE	Q2	22/52
					1393	NUCLEAR INSTRUMENTS & METHODS IN PHYSICS RESEARCH SECTION B-BEAM INTERACTIONS WITH MATERIALS AND ATOMS	NUCL INSTRUM METH B	0168-583X	1872-9584	1.4	1.3	PHYSICS, NUCLEAR	Q3	16/22
					1394	SYDOWIA	SYDOWIA	0082-0598	N/A	1.4	1.4	MYCOLOGY	Q4	30/33
					1395	TOXICOLOGIC PATHOLOGY	TOXICOL PATHOL	0192-6233	1533-1601	1.4	1.9	TOXICOLOGY	Q4	95/106
					1396	Archivio Italiano di Urologia e Andrologia	ARCH ITAL UROL ANDRO	1124-3562	2282-4197	1.4	1.2	UROLOGY & NEPHROLOGY	Q3	84/126
					1397	BIOLOGICAL AGRICULTURE & HORTICULTURE	BIOL AGRIC HORTIC	0144-8765	2165-0616	1.4	1.8	HORTICULTURE	Q3	20/38
					1398	BMJ Innovations	BMJ INNOV	2055-8074	2055-642X	1.4	N/A	HEALTH CARE SCIENCES & SERVICES	Q3	130/174
					1399	Chinese Journal of Sociology	CHINESE J SOCIOL	2057-150X	2057-1518	1.4	N/A	SOCIOLOGY	Q2	106/217
					1400	GEOGRAFISKA ANNALER SERIES A-PHYSICAL GEOGRAPHY	GEOGR ANN A	0435-3676	1468-0459	1.4	1.4	GEOLOGY	Q2	21/60
					1401	International Journal of Occupational Medicine and Environmental Health	INT J OCCUP MED ENV	1232-1087	1896-494X	1.4	1.8	PUBLIC, ENVIRONMENTAL & OCCUPATIONAL HEALTH	Q3	295/403
					1402	JOURNAL OF ANIMAL AND FEED SCIENCES	J ANIM FEED SCI	1230-1388	1230-1388	1.4	1.3	AGRICULTURE, DAIRY & ANIMAL SCIENCE	Q3	42/80
					1403	JOURNAL OF COMPUTATIONAL BIOLOGY	J COMPUT BIOL	1066-5277	1557-8666	1.4	1.8	STATISTICS & PROBABILITY	Q2	53/168
					1404	JSLS-Journal of the Society of Laparoendoscopic Surgeons	JSLS-J SOC LAPAROEND	1086-8089	N/A	1.4	2	SURGERY	Q3	165/290
					1405	Mathematics in Engineering	MATH ENG-US	N/A	2640-3501	1.4	1.4	MATHEMATICS, INTERDISCIPLINARY APPLICATIONS	Q3	80/135
					1406	North American Actuarial Journal	N AM ACTUAR J	1092-0277	2325-0453	1.4	1.4	BUSINESS, FINANCE	Q3	139/231
					1407	World Journal of Engineering	WORLD J ENG	1708-5284	1708-5284	1.4	1.4	ENGINEERING, MULTIDISCIPLINARY	Q2	80/179
					1408	Zeitschrift fur Evidenz Fortbildung und Qualitaet im Gesundheitswesen	Z EVIDENZ FORTBILD Q	1865-9217	2212-0289	1.4	1.1	HEALTH POLICY & SERVICES	Q4	93/118
					1409	FISHERIES SCIENCE	FISHERIES SCI	0919-9268	1444-2906	1.4	1.8	FISHERIES	Q3	37/62
					1410	JOURNAL OF WATERWAY PORT COASTAL AND OCEAN ENGINEERING	J WATERW PORT COAST	0733-950X	1943-5460	1.4	1.9	WATER RESOURCES	Q4	100/127
					1411	Management Research-The Journal of the Iberoamerican Academy of Management	MANAG RES	1536-5433	1558-0946	1.4	1.9	MANAGEMENT	Q3	291/401
					1412	Applied Neuropsychology-Adult	APPL NEUROPSYCH-ADUL	2327-9095	2327-9109	1.4	1.6	PSYCHOLOGY	Q3	66/92
					1413	Australian Journal of Career Development	AUST J CAREER DEV	1038-4162	2200-6974	1.4	1.4	PSYCHOLOGY, APPLIED	Q3	76/113
					1414	BMJ Military Health	BMJ MILITARY HEALTH	2633-3767	2633-3775	1.4	1.5	MEDICINE, GENERAL & INTERNAL	Q2	138/325
					1415	Chemical Biology Letters	CHEM BIOL LETT	N/A	2347-9825	1.4	N/A	CHEMISTRY, MEDICINAL	Q4	62/72
					1416	INTERNATIONAL JOURNAL OF MODERN PHYSICS A	INT J MOD PHYS A	0217-751X	1793-656X	1.4	1.3	PHYSICS, PARTICLES & FIELDS	Q3	22/30
					1417	NEW ZEALAND JOURNAL OF MARINE AND FRESHWATER RESEARCH	NEW ZEAL J MAR FRESH	0028-8330	1175-8805	1.4	1.8	OCEANOGRAPHY	Q3	46/65
					1418	Pharmaceutical Sciences	PHARM SCI-IRAN	1735-403X	2383-2886	1.4	1.2	PHARMACOLOGY & PHARMACY	Q4	275/354
					1419	PSYCHOLOGISCHE RUNDSCHAU	PSYCHOL RUNDSCH	0033-3042	2190-6238	1.4	0.9	PSYCHOLOGY, MULTIDISCIPLINARY	Q3	116/218
					1420	Scientia Iranica	SCI IRAN	1026-3098	N/A	1.4	1.2	ENGINEERING, MULTIDISCIPLINARY	Q2	80/179
					1421	EXPERIMENTAL AGING RESEARCH	EXP AGING RES	0361-073X	1096-4657	1.4	1.8	PSYCHOLOGY	Q3	66/92
					1422	INTERNATIONAL JOURNAL OF MENTAL HEALTH	INT J MENT HEALTH	0020-7411	1557-9328	1.4	1.4	PSYCHOLOGY, CLINICAL	Q3	120/180
					1423	JOURNAL OF LIBRARIANSHIP AND INFORMATION SCIENCE	J LIBR INF SCI	0961-0006	1741-6477	1.4	1.9	INFORMATION SCIENCE & LIBRARY SCIENCE	Q2	73/160
					1424	Sexual & Reproductive Healthcare	SEX REPROD HEALTHC	1877-5756	1877-5764	1.4	2	PUBLIC, ENVIRONMENTAL & OCCUPATIONAL HEALTH	Q3	295/403
					1425	SIAM Journal on Financial Mathematics	SIAM J FINANC MATH	1945-497X	1945-497X	1.4	1.6	SOCIAL SCIENCES, MATHEMATICAL METHODS	Q3	36/67
					1426	Tourism Analysis	TOUR ANAL	1083-5423	1943-3999	1.4	1.9	HOSPITALITY, LEISURE, SPORT & TOURISM	Q3	88/139
					1427	Current Genetic Medicine Reports	CURR GENET MED REP	N/A	2167-4876	1.4	1.9	GENETICS & HEREDITY	Q4	152/191
					1428	Ingegneria Sismica	ING SISMICA-ITAL	0393-1420	N/A	1.4	1.1	ENGINEERING, GEOLOGICAL	Q3	42/63
					1429	JMIR Research Protocols	JMIR RES PROTOC	1929-0748	1929-0748	1.4	1.5	PUBLIC, ENVIRONMENTAL & OCCUPATIONAL HEALTH	Q3	295/403
					1430	JOURNAL OF ENGINEERING MATHEMATICS	J ENG MATH	0022-0833	1573-2703	1.4	1.3	MATHEMATICS, INTERDISCIPLINARY APPLICATIONS	Q3	80/135
					1431	JOURNAL OF RADIOLOGICAL PROTECTION	J RADIOL PROT	0952-4746	1361-6498	1.4	1.3	RADIOLOGY, NUCLEAR MEDICINE & MEDICAL IMAGING	Q3	132/204
					1432	MARRIAGE AND FAMILY REVIEW	MARRIAGE FAM REV	0149-4929	1540-9635	1.4	1.5	FAMILY STUDIES	Q3	35/66
					1433	Minerva Cardiology and Angiology	MINERVA CARDIOL ANGI	2724-5683	2724-5772	1.4	1	CARDIAC & CARDIOVASCULAR SYSTEMS	Q3	150/220
					1434	OR SPECTRUM	OR SPECTRUM	0171-6468	1436-6304	1.4	2.3	OPERATIONS RESEARCH & MANAGEMENT SCIENCE	Q3	74/106
					1435	PERCEPTUAL AND MOTOR SKILLS	PERCEPT MOTOR SKILL	0031-5125	1558-688X	1.4	1.9	PSYCHOLOGY, EXPERIMENTAL	Q4	78/99
					1436	PSYCHOLOGICAL STUDIES	PSYCHOL STUD	0033-2968	0974-9861	1.4	1.5	PSYCHOLOGY, MULTIDISCIPLINARY	Q3	116/218
					1437	REVIEWS IN MATHEMATICAL PHYSICS	REV MATH PHYS	0129-055X	1793-6659	1.4	1.2	PHYSICS, MATHEMATICAL	Q2	30/60
					1438	SEMINARS IN DIALYSIS	SEMIN DIALYSIS	0894-0959	1525-139X	1.4	2.2	UROLOGY & NEPHROLOGY	Q3	84/126
					1439	AGRICULTURAL RESEARCH	AGR RES	2249-720X	2249-7218	1.4	1.5	AGRONOMY	Q3	65/125
					1440	Applied Neuropsychology-Child	APPL NEUROPSYCH-CHIL	2162-2965	2162-2973	1.4	1.5	PSYCHOLOGY	Q3	66/92
					1441	COLLEGE & RESEARCH LIBRARIES	COLL RES LIBR	0010-0870	2150-6701	1.4	1.6	INFORMATION SCIENCE & LIBRARY SCIENCE	Q2	73/160
					1442	Dendrobiology	DENDROBIOLOGY	1641-1307	2083-8387	1.4	1.2	FORESTRY	Q2	44/89
					1443	International Journal of Burns and Trauma	INT J BURNS TRAUMA	2160-2026	2160-2026	1.4	1.2	EMERGENCY MEDICINE	Q3	29/54
					1444	JOURNAL OF ECONOMIC THEORY	J ECON THEORY	0022-0531	1095-7235	1.4	1.7	ECONOMICS	Q3	308/597
					1445	Journal of Parasitology Research	J PARASITOL RES	2090-0023	2090-0031	1.4	N/A	PARASITOLOGY	Q3	28/45
					1446	Pain Management	PAIN MANAG	1758-1869	1758-1877	1.4	2.2	CLINICAL NEUROLOGY	Q4	215/277
					1447	Skin Appendage Disorders	SKIN APPENDAGE DISOR	2296-9195	2296-9160	1.4	1.7	DERMATOLOGY	Q3	67/94
					1448	Acta Geodaetica et Geophysica	ACTA GEOD GEOPHYS	2213-5812	2213-5820	1.4	1.5	GEOCHEMISTRY & GEOPHYSICS	Q3	60/101
					1449	ACTA OCEANOLOGICA SINICA	ACTA OCEANOL SIN	0253-505X	1869-1099	1.4	1.6	OCEANOGRAPHY	Q3	46/65
					1450	GEOLOGICAL JOURNAL	GEOL J	0072-1050	1099-1034	1.4	1.7	GEOSCIENCES, MULTIDISCIPLINARY	Q3	175/253
					1451	JOURNAL OF ENVIRONMENTAL SCIENCE AND HEALTH PART B-PESTICIDES FOOD CONTAMINANTS AND AGRICULTURAL WASTES	J ENVIRON SCI HEAL B	0360-1234	1532-4109	1.4	2.2	PUBLIC, ENVIRONMENTAL & OCCUPATIONAL HEALTH	Q3	295/403
					1452	Journal of Management Accounting Research	J MANAG ACCOUNT RES	1049-2127	1558-8033	1.4	2.2	BUSINESS, FINANCE	Q3	139/231
					1453	Journal of Ocean University of China	J OCEAN U CHINA	1672-5182	1993-5021	1.4	1.4	OCEANOGRAPHY	Q3	46/65
					1454	JOURNAL OF STRAIN ANALYSIS FOR ENGINEERING DESIGN	J STRAIN ANAL ENG	0309-3247	2041-3130	1.4	1.8	MECHANICS	Q3	123/170
					1455	MINERALOGY AND PETROLOGY	MINER PETROL	0930-0708	1438-1168	1.4	1.6	MINERALOGY	Q3	16/30
					1456	SADHANA-ACADEMY PROCEEDINGS IN ENGINEERING SCIENCES	SADHANA-ACAD P ENG S	0256-2499	0973-7677	1.4	1.4	ENGINEERING, MULTIDISCIPLINARY	Q2	80/179
					1457	World Journal of Radiology	WORLD J RADIOL	1949-8470	1949-8470	1.4	1.8	RADIOLOGY, NUCLEAR MEDICINE & MEDICAL IMAGING	Q3	132/204
					1458	WOUNDS-A COMPENDIUM OF CLINICAL RESEARCH AND PRACTICE	WOUNDS	1044-7946	1943-2704	1.4	1.5	SURGERY	Q3	165/290
					1459	ANNALES HENRI POINCARE	ANN HENRI POINCARE	1424-0637	1424-0661	1.4	1.4	PHYSICS, PARTICLES & FIELDS	Q3	22/30
					1460	Hungarian Geographical Bulletin	HUNG GEOGR BULL	2064-5031	2064-5147	1.4	N/A	GEOGRAPHY, PHYSICAL	Q3	44/65
					1461	KOREAN JOURNAL OF PARASITOLOGY	KOREAN J PARASITOL	0023-4001	1738-0006	1.4	1.3	PARASITOLOGY	Q3	28/45
					1462	TECHNOLOGY AND HEALTH CARE	TECHNOL HEALTH CARE	0928-7329	1878-7401	1.4	1.3	HEALTH CARE SCIENCES & SERVICES	Q3	130/174
					1463	THEORETICAL ISSUES IN ERGONOMICS SCIENCE	THEOR ISS ERGON SCI	1463-922X	1464-536X	1.4	2	ERGONOMICS	Q4	19/24
					1464	Womens Studies in Communication	WOMEN STUD COMMUN	0749-1409	2152-999X	1.4	2.4	COMMUNICATION	Q2	101/227
					1465	ZEITSCHRIFT FUR GEOMORPHOLOGIE	Z GEOMORPHOL	0372-8854	1864-1687	1.4	1.1	GEOSCIENCES, MULTIDISCIPLINARY	Q3	175/253
					1466	Advances in Mental Health	ADV MENT HEALTH	1838-7357	1837-4905	1.4	1.4	PSYCHIATRY	Q3	199/276
					1467	African Journal of Economic and Management Studies	AFR J ECON MANAG STU	2040-0705	2040-0713	1.4	1.7	ECONOMICS	Q3	308/597
					1468	AFRICAN JOURNAL OF RANGE & FORAGE SCIENCE	AFR J RANGE FOR SCI	1022-0119	1727-9380	1.4	1.8	ENVIRONMENTAL SCIENCES	Q4	300/358
					1469	Asia-Pacific Journal of Public Health	ASIA-PAC J PUBLIC HE	1010-5395	1941-2479	1.4	1.6	PUBLIC, ENVIRONMENTAL & OCCUPATIONAL HEALTH	Q3	295/403
					1470	BIOLOGIA	BIOLOGIA	0006-3088	1336-9563	1.4	1.4	BIOLOGY	Q3	66/109
					1471	BUILDING ACOUSTICS	BUILD ACOUST	1351-010X	2059-8025	1.4	1.9	ACOUSTICS	Q3	22/40
					1472	Central European Journal of Urology	CENT EUR J UROL	2080-4806	2080-4873	1.4	1.4	UROLOGY & NEPHROLOGY	Q3	84/126
					1473	Current Emergency and Hospital Medicine Reports	CURR EMERG HOSP ME R	2167-4884	2167-4884	1.4	0.9	EMERGENCY MEDICINE	Q3	29/54
					1474	Decisions in Economics and Finance	DECIS ECON FINANC	1593-8883	1129-6569	1.4	1.1	SOCIAL SCIENCES, MATHEMATICAL METHODS	Q3	36/67
					1475	IEEE Computer Architecture Letters	IEEE COMPUT ARCHIT L	1556-6056	1556-6064	1.4	1.7	COMPUTER SCIENCE, HARDWARE & ARCHITECTURE	Q4	48/59
					1476	Journal of the Asia Pacific Economy	J ASIA PAC ECON	1354-7860	1469-9648	1.4	1.8	ECONOMICS	Q3	308/597
					1477	LASER PHYSICS LETTERS	LASER PHYS LETT	1612-2011	1612-202X	1.4	1.3	PHYSICS, APPLIED	Q4	138/179
					1478	SPE Production & Operations	SPE PROD OPER	1930-1855	1930-1863	1.4	1.4	ENGINEERING, PETROLEUM	Q2	45619
					1479	Techniques in Vascular and Interventional Radiology	TECH VASC INTERV RAD	1089-2516	1557-9808	1.4	1.8	RADIOLOGY, NUCLEAR MEDICINE & MEDICAL IMAGING	Q3	132/204
					1480	ACTA BIOTHEORETICA	ACTA BIOTHEOR	0001-5342	1572-8358	1.4	1.2	MATHEMATICAL & COMPUTATIONAL BIOLOGY	Q4	50/65
					1481	Acta Geochimica	ACTA GEOCHIM	2096-0956	2365-7499	1.4	1.6	GEOCHEMISTRY & GEOPHYSICS	Q3	60/101
					1482	AFRICAN JOURNAL OF MARINE SCIENCE	AFR J MAR SCI	1814-232X	1814-2338	1.4	1.3	MARINE & FRESHWATER BIOLOGY	Q3	70/119
					1483	Cancer Genetics	CANCER GENET-NY	2210-7762	2210-7770	1.4	1.7	ONCOLOGY	Q4	263/322
					1484	E & M Ekonomie a Management	E M EKON MANAG	1212-3609	2336-5064	1.4	1.1	MANAGEMENT	Q3	291/401
					1485	FARMACIA	FARMACIA	0014-8237	2065-0019	1.4	1	PHARMACOLOGY & PHARMACY	Q4	275/354
					1486	Gynecology and Minimally Invasive Therapy-GMIT	GYNECOL MINIM INVASI	2213-3070	2213-3089	1.4	1.6	OBSTETRICS & GYNECOLOGY	Q3	94/136
					1487	Health Promotion Journal of Australia	HEALTH PROMOT J AUST	1036-1073	2201-1617	1.4	1.8	PUBLIC, ENVIRONMENTAL & OCCUPATIONAL HEALTH	Q3	295/403
					1488	HEART AND VESSELS	HEART VESSELS	0910-8327	1615-2573	1.4	1.4	PERIPHERAL VASCULAR DISEASE	Q3	72/96
					1489	International Journal of Asia Pacific Studies	INT J ASIA PAC STUD	1823-6243	1823-6243	1.4	0.9	SOCIAL SCIENCES, INTERDISCIPLINARY	Q2	93/263
					1490	Periodica Polytechnica-Civil Engineering	PERIOD POLYTECH-CIV	0553-6626	1587-3773	1.4	1.5	ENGINEERING, CIVIL	Q3	120/181
					1491	Proceedings of the ACM on Computer Graphics and Interactive Techniques	P ACM COMPUT GRAPH	N/A	2577-6193	1.4	2.5	COMPUTER SCIENCE, SOFTWARE ENGINEERING	Q3	88/131
					1492	AUSTRALASIAN JOURNAL ON AGEING	AUSTRALAS J AGEING	1440-6381	1741-6612	1.4	1.6	GERONTOLOGY	Q3	30/47
					1493	Cardiology Research	CARDIOL RES	1923-2829	1923-2837	1.4	1.3	CARDIAC & CARDIOVASCULAR SYSTEMS	Q3	150/220
					1494	FORMAL ASPECTS OF COMPUTING	FORM ASP COMPUT	0934-5043	1433-299X	1.4	1.3	COMPUTER SCIENCE, SOFTWARE ENGINEERING	Q3	88/131
					1495	International Aquatic Research	INT AQUAT RES	2008-4935	2008-6970	1.4	2	MARINE & FRESHWATER BIOLOGY	Q3	70/119
					1496	JETP LETTERS	JETP LETT+	0021-3640	1090-6487	1.4	1.1	PHYSICS, MULTIDISCIPLINARY	Q3	59/110
					1497	JOURNAL OF CARDIOVASCULAR SURGERY	J CARDIOVASC SURG	0021-9509	1827-191X	1.4	1.5	SURGERY	Q3	165/290
					1498	JOURNAL OF ENGINEERING FOR GAS TURBINES AND POWER-TRANSACTIONS OF THE ASME	J ENG GAS TURB POWER	0742-4795	1528-8919	1.4	1.5	ENGINEERING, MECHANICAL	Q3	123/180
					1499	Medical Mycology Journal	MED MYCOL J	2185-6486	2186-165X	1.4	N/A	MYCOLOGY	Q4	30/33
					1500	Notulae Botanicae Horti Agrobotanici Cluj-Napoca	NOT BOT HORTI AGROBO	0255-965X	1842-4309	1.4	1.6	PLANT SCIENCES	Q3	161/265
					1501	Remote Sensing Letters	REMOTE SENS LETT	2150-704X	2150-7058	1.4	1.9	REMOTE SENSING	Q3	44/62
					1502	Scandinavian Journal of Child and Adolescent Psychiatry and Psychology	SCAND J CHILD ADOLES	2245-8875	2245-8875	1.4	1.8	PSYCHIATRY	Q3	199/276
					1503	SOCIETY	SOCIETY	0147-2011	1936-4725	1.4	0.9	SOCIOLOGY	Q2	106/217
					1504	WILDERNESS & ENVIRONMENTAL MEDICINE	WILD ENVIRON MED	1080-6032	1545-1534	1.4	1.6	SPORT SCIENCES	Q3	78/127
					1505	BIOCHEMICAL SYSTEMATICS AND ECOLOGY	BIOCHEM SYST ECOL	0305-1978	1873-2925	1.4	1.4	EVOLUTIONARY BIOLOGY	Q4	47/54
					1506	Brazilian Journal of Botany	BRAZ J BOT	0100-8404	1806-9959	1.4	1.5	PLANT SCIENCES	Q3	161/265
					1507	Chemistry of Heterocyclic Compounds	CHEM HETEROCYCL COM+	0009-3122	1573-8353	1.4	1.2	CHEMISTRY, ORGANIC	Q3	39/58
					1508	Earthquakes and Structures	EARTHQ STRUCT	2092-7614	2092-7622	1.4	1.5	ENGINEERING, GEOLOGICAL	Q3	42/63
					1509	EJVES Vascular Forum	EJVES VASC FORUM	2666-688X	2666-688X	1.4	N/A	SURGERY	Q3	165/290
					1510	Genetics Research	GENET RES	0016-6723	1469-5073	1.4	1.5	GENETICS & HEREDITY	Q4	152/191
					1511	INDIAN JOURNAL OF PHARMACOLOGY	INDIAN J PHARMACOL	0253-7613	1998-3751	1.4	1.7	PHARMACOLOGY & PHARMACY	Q4	275/354
					1512	INTERNATIONAL JOURNAL OF ARTIFICIAL ORGANS	INT J ARTIF ORGANS	0391-3988	1724-6040	1.4	1.5	TRANSPLANTATION	Q3	21/31
					1513	INTERNATIONAL JOURNAL OF TECHNOLOGY MANAGEMENT	INT J TECHNOL MANAGE	0267-5730	1741-5276	1.4	1.7	OPERATIONS RESEARCH & MANAGEMENT SCIENCE	Q3	74/106
					1514	JOURNAL OF CONSUMER POLICY	J CONSUM POLICY	0168-7034	1573-0700	1.4	2	BUSINESS	Q3	219/302
					1515	Journal of Consumer Protection and Food Safety	J CONSUM PROT FOOD S	1661-5751	1661-5867	1.4	1.7	FOOD SCIENCE & TECHNOLOGY	Q4	133/173
					1516	Journal of Osteopathic Medicine	J OSTEOPATH MED	N/A	2702-3648	1.4	1.4	MEDICINE, GENERAL & INTERNAL	Q2	138/325
					1517	Journal of the British Blockchain Association	J BRIT BLOCKCHAIN AS	N/A	2516-3957	1.4	1.9	ECONOMICS	Q3	308/597
					1518	New Review of Hypermedia and Multimedia	NEW REV HYPERMEDIA M	1361-4568	1740-7842	1.4	1.7	COMPUTER SCIENCE, INFORMATION SYSTEMS	Q3	180/249
					1519	Oxford Development Studies	OXF DEV STUD	1360-0818	1469-9966	1.4	1.9	DEVELOPMENT STUDIES	Q3	41/63
					1520	PHOSPHORUS SULFUR AND SILICON AND THE RELATED ELEMENTS	PHOSPHORUS SULFUR	1042-6507	1563-5325	1.4	1.2	CHEMISTRY, ORGANIC	Q3	39/58
					1521	Postepy Dermatologii i Alergologii	POSTEP DERM ALERGOL	1642-395X	2299-0046	1.4	1.7	DERMATOLOGY	Q3	67/94
					1522	Trends in Anaesthesia and Critical Care	TRENDS ANAESTH CRIT	2210-8440	2210-8467	1.4	0.9	ANESTHESIOLOGY	Q3	36/64
					1523	ADVANCED ROBOTICS	ADV ROBOTICS	0169-1864	1568-5535	1.4	2.2	ROBOTICS	Q4	37/46
					1524	Archives of Environmental & Occupational Health	ARCH ENVIRON OCCUP H	1933-8244	2154-4700	1.4	1.7	PUBLIC, ENVIRONMENTAL & OCCUPATIONAL HEALTH	Q3	295/403
					1525	Central European Journal of Operations Research	CENT EUR J OPER RES	1435-246X	1613-9178	1.4	1.8	OPERATIONS RESEARCH & MANAGEMENT SCIENCE	Q3	74/106
					1526	IET Radar Sonar and Navigation	IET RADAR SONAR NAV	1751-8784	1751-8792	1.4	1.5	TELECOMMUNICATIONS	Q4	92/119
					1527	International Journal of Central Banking	INT J CENT BANK	1815-4654	1815-7556	1.4	1.9	BUSINESS, FINANCE	Q3	139/231
					1528	JOURNAL OF AFRICAN ECONOMIES	J AFR ECON	0963-8024	1464-3723	1.4	1.7	ECONOMICS	Q3	308/597
					1529	Journal of Lasers in Medical Sciences	J LASERS MED SCI	2008-9783	2228-6721	1.4	1.8	RADIOLOGY, NUCLEAR MEDICINE & MEDICAL IMAGING	Q3	132/204
					1530	Journal of Sensors	J SENSORS	1687-725X	1687-7268	1.4	1.7	INSTRUMENTS & INSTRUMENTATION	Q3	53/76
					1531	Minerva Orthopedics	MINERVA ORTHOP	2784-8469	2784-871X	1.4	1.4	ORTHOPEDICS	Q3	82/136
					1532	MOLECULAR AND BIOCHEMICAL PARASITOLOGY	MOL BIOCHEM PARASIT	0166-6851	1872-9428	1.4	1.6	PARASITOLOGY	Q3	28/45
					1533	Organics	ORGANICS	N/A	2673-401X	1.4	1.5	CHEMISTRY, ORGANIC	Q3	39/58
					1534	American Health and Drug Benefits	AM HEALTH DRUG BENEF	1942-2962	1942-2970	1.4	2.7	HEALTH POLICY & SERVICES	Q4	93/118
					1535	ARCHIVAL SCIENCE	ARCH SCI-NETHERLANDS	1389-0166	1573-7500	1.4	1.8	INFORMATION SCIENCE & LIBRARY SCIENCE	Q2	73/160
					1536	Contemporary Clinical Trials Communications	CONT CLIN TRIAL COMM	N/A	2451-8654	1.4	1.8	MEDICINE, RESEARCH & EXPERIMENTAL	Q4	144/189
					1537	Journal of Infection in Developing Countries	J INFECT DEV COUNTR	1972-2680	1972-2680	1.4	1.5	INFECTIOUS DISEASES	Q4	108/132
					1538	JOURNAL OF REGULATORY ECONOMICS	J REGUL ECON	0922-680X	1573-0468	1.4	1.6	ECONOMICS	Q3	308/597
					1539	Journal of Scleroderma and Related Disorders	J SCLERODERMA RELAT	2397-1983	2397-1991	1.4	2	RHEUMATOLOGY	Q3	40/57
					1540	PROTEIN EXPRESSION AND PURIFICATION	PROTEIN EXPRES PURIF	1046-5928	1096-0279	1.4	1.4	BIOTECHNOLOGY & APPLIED MICROBIOLOGY	Q4	152/174
					1541	Reviews on Recent Clinical Trials	REV RECENT CLIN TRIA	1574-8871	1876-1038	1.4	1.5	PHARMACOLOGY & PHARMACY	Q4	275/354
					1542	TRANSFUSION AND APHERESIS SCIENCE	TRANSFUS APHER SCI	1473-0502	1878-1683	1.4	1.4	HEMATOLOGY	Q4	74/97
					1543	Canadian Journal of Human Sexuality	CAN J HUM SEX	1188-4517	2291-7063	1.4	1.5	PUBLIC, ENVIRONMENTAL & OCCUPATIONAL HEALTH	Q3	295/403
					1544	GEOGRAPHY	GEOGRAPHY	0016-7487	2043-6564	1.4	1.1	GEOGRAPHY	Q2	80/171
					1545	Indian Geotechnical Journal	INDIAN GEOTECH J	0971-9555	2277-3347	1.4	1.5	ENGINEERING, GEOLOGICAL	Q3	42/63
					1546	International Journal of Prognostics and Health Management	INT J PROGN HEALTH M	2153-2648	2153-2648	1.4	1.7	INSTRUMENTS & INSTRUMENTATION	Q3	53/76
					1547	JOURNAL OF GENETICS	J GENET	0022-1333	0973-7731	1.4	1.3	GENETICS & HEREDITY	Q4	152/191
					1548	Russian Journal of Physical Chemistry B	RUSS J PHYS CHEM B+	1990-7931	1990-7923	1.4	1.1	PHYSICS, ATOMIC, MOLECULAR & CHEMICAL	Q4	31/40
					1549	ADVANCES IN CEMENT RESEARCH	ADV CEM RES	0951-7197	1751-7605	1.4	1.7	MATERIALS SCIENCE, MULTIDISCIPLINARY	Q4	349/438
					1550	Anatolian Journal of Cardiology	ANATOL J CARDIOL	2149-2263	2149-2271	1.4	1.4	CARDIAC & CARDIOVASCULAR SYSTEMS	Q3	150/220
					1551	Atherosclerosis Plus	ATHEROSCLEROSIS PLUS	2667-0909	2667-0895	1.4	1.4	PERIPHERAL VASCULAR DISEASE	Q3	72/96
					1552	BIOCATALYSIS AND BIOTRANSFORMATION	BIOCATAL BIOTRANSFOR	1024-2422	1029-2446	1.4	1.8	BIOTECHNOLOGY & APPLIED MICROBIOLOGY	Q4	152/174
					1553	Critical Care and Resuscitation	CRIT CARE RESUSC	1441-2772	1441-2772	1.4	1.8	CRITICAL CARE MEDICINE	Q3	39/54
					1554	Decision Science Letters	DECISION SCI LETT	1929-5804	1929-5812	1.4	N/A	OPERATIONS RESEARCH & MANAGEMENT SCIENCE	Q3	74/106
					1555	International Journal of Microwave and Wireless Technologies	INT J MICROW WIREL T	1759-0787	1759-0795	1.4	1.2	TELECOMMUNICATIONS	Q4	92/119
					1556	PARASITE IMMUNOLOGY	PARASITE IMMUNOL	0141-9838	1365-3024	1.4	1.7	PARASITOLOGY	Q3	28/45
					1557	Revista Brasileira de Farmacognosia-Brazilian Journal of Pharmacognosy	REV BRAS FARMACOGN	0102-695X	1981-528X	1.4	1.9	PHARMACOLOGY & PHARMACY	Q4	275/354
					1558	Timing & Time Perception	TIMING TIME PERCEPT	2213-445X	2213-4468	1.4	N/A	PSYCHOLOGY, EXPERIMENTAL	Q4	78/99
					1559	ARP Rheumatology	ARP RHEUMATOL	2795-4552	2795-4552	1.4	1.4	RHEUMATOLOGY	Q3	40/57
					1560	Asia-Pacific Journal of Accounting & Economics	ASIA-PAC J ACCOUNT E	1608-1625	2164-2257	1.4	1.5	ECONOMICS	Q3	308/597
					1561	Clinical Teacher	CLIN TEACH	1743-4971	1743-498X	1.4	1.6	MEDICINE, RESEARCH & EXPERIMENTAL	Q4	144/189
					1562	Indian Heart Journal	INDIAN HEART J	0019-4832	2213-3763	1.4	1.7	CARDIAC & CARDIOVASCULAR SYSTEMS	Q3	150/220
					1563	INTERNATIONAL JOURNAL OF MEDICINAL MUSHROOMS	INT J MED MUSHROOMS	1521-9437	1940-4344	1.4	1.5	PHARMACOLOGY & PHARMACY	Q4	275/354
					1564	JOURNAL OF AGRICULTURAL METEOROLOGY	J AGRIC METEOROL	0021-8588	1881-0136	1.4	1.3	METEOROLOGY & ATMOSPHERIC SCIENCES	Q4	94/110
					1565	Journal of Applied Water Engineering and Research	J APPL WATER ENG RES	2324-9676	2324-9676	1.4	1.4	WATER RESOURCES	Q4	100/127
					1566	JOURNAL OF INTERNATIONAL MEDICAL RESEARCH	J INT MED RES	0300-0605	1473-2300	1.4	1.8	PHARMACOLOGY & PHARMACY	Q4	275/354
					1567	JOURNAL OF SCHEDULING	J SCHEDULING	1094-6136	1099-1425	1.4	1.7	OPERATIONS RESEARCH & MANAGEMENT SCIENCE	Q3	74/106
					1568	JRSM Cardiovascular Disease	JRSM CARDIOVASC DIS	N/A	2048-0040	1.4	1.4	CARDIAC & CARDIOVASCULAR SYSTEMS	Q3	150/220
					1569	Plant Biotechnology	PLANT BIOTECHNOL-NAR	1342-4580	N/A	1.4	1.5	PLANT SCIENCES	Q3	161/265
					1570	SCIENCE OF SINTERING	SCI SINTER	0350-820X	N/A	1.4	1.3	METALLURGY & METALLURGICAL ENGINEERING	Q3	52/90
					1571	SOLID-STATE ELECTRONICS	SOLID STATE ELECTRON	0038-1101	1879-2405	1.4	1.4	PHYSICS, CONDENSED MATTER	Q4	61/79
					1572	Asia-Pacific Journal of Clinical Oncology	ASIA-PAC J CLIN ONCO	1743-7555	1743-7563	1.4	1.8	ONCOLOGY	Q4	263/322
					1573	Economic Computation and Economic Cybernetics Studies and Research	ECON COMPUT ECON CYB	0424-267X	1842-3264	1.4	0.9	MATHEMATICS, INTERDISCIPLINARY APPLICATIONS	Q3	80/135
					1574	International Journal of Enterprise Information Systems	INT J ENTERP INF SYS	1548-1115	1548-1123	1.4	1.5	COMPUTER SCIENCE, INFORMATION SYSTEMS	Q3	180/249
					1575	JOURNAL OF CERAMIC PROCESSING RESEARCH	J CERAM PROCESS RES	1229-9162	1229-9162	1.4	1	MATERIALS SCIENCE, CERAMICS	Q3	18/31
					1576	Journal of Research in Health Sciences	J RES HEALTH SCI	2228-7795	2228-7809	1.4	1.9	PUBLIC, ENVIRONMENTAL & OCCUPATIONAL HEALTH	Q3	295/403
					1577	REHABILITATION	REHABILITATION	0034-3536	1439-1309	1.4	3.1	REHABILITATION	Q3	102/169
					1578	Special Topics & Reviews in Porous Media-An International Journal	SPEC TOP REV POROUS	2151-4798	2151-562X	1.4	2.1	ENGINEERING, MECHANICAL	Q3	123/180
					1579	ACTA NEUROBIOLOGIAE EXPERIMENTALIS	ACTA NEUROBIOL EXP	0065-1400	1689-0035	1.4	1.3	NEUROSCIENCES	Q4	275/310
					1580	Egyptian Heart Journal	EGYPT HEART J	1110-2608	2090-911X	1.4	1.3	CARDIAC & CARDIOVASCULAR SYSTEMS	Q3	150/220
					1581	IET Science Measurement & Technology	IET SCI MEAS TECHNOL	1751-8822	1751-8830	1.4	1.4	ENGINEERING, ELECTRICAL & ELECTRONIC	Q3	259/352
					1582	Inorganic and Nano-Metal Chemistry	INORG NANO-MET CHEM	2470-1556	2470-1564	1.4	1.7	NANOSCIENCE & NANOTECHNOLOGY	Q4	118/140
					1583	International Journal of Entrepreneurial Venturing	INT J ENTREP VENTUR	1742-5360	1742-5379	1.4	1.9	MANAGEMENT	Q3	291/401
					1584	International Journal of Spray and Combustion Dynamics	INT J SPRAY COMBUST	1756-8277	1756-8285	1.4	1.6	THERMODYNAMICS	Q3	53/76
					1585	Journal of Echocardiography	J ECHOCARDIOGR	1349-0222	1880-344X	1.4	1.6	CARDIAC & CARDIOVASCULAR SYSTEMS	Q3	150/220
					1586	Management Systems in Production Engineering	MANAG SYST PROD ENG	2299-0461	2450-5781	1.4	1.2	ENGINEERING, INDUSTRIAL	Q4	54/69
					1587	Opsearch	OPSEARCH	0030-3887	0975-0320	1.4	1.6	OPERATIONS RESEARCH & MANAGEMENT SCIENCE	Q3	74/106
					1588	POLISH JOURNAL OF ENVIRONMENTAL STUDIES	POL J ENVIRON STUD	1230-1485	2083-5906	1.4	1.5	ENVIRONMENTAL SCIENCES	Q4	300/358
					1589	Rambam Maimonides Medical Journal	RAMBAM MAIMONIDES ME	2076-9172	2076-9172	1.4	1.5	MEDICINE, GENERAL & INTERNAL	Q2	138/325
					1590	Reumatologia	REUMATOLOGIA	0034-6233	2084-9834	1.4	N/A	RHEUMATOLOGY	Q3	40/57
					1591	South Asian Journal of Human Resource Management	S ASIAN J HUM RE MAN	2322-0937	2349-5790	1.4	1.8	MANAGEMENT	Q3	291/401
					1592	Tzu Chi Medical Journal	TZU CHI MED J	1016-3190	2223-8956	1.4	1.6	MEDICINE, GENERAL & INTERNAL	Q2	138/325
					1593	ACTA BIOCHIMICA POLONICA	ACTA BIOCHIM POL	0001-527X	1734-154X	1.4	1.8	BIOCHEMISTRY & MOLECULAR BIOLOGY	Q4	282/313
					1594	BIOSCIENCE BIOTECHNOLOGY AND BIOCHEMISTRY	BIOSCI BIOTECH BIOCH	0916-8451	1347-6947	1.4	1.9	FOOD SCIENCE & TECHNOLOGY	Q4	133/173
					1595	DEN Open	DEN OPEN	2692-4609	2692-4609	1.4	1.4	GASTROENTEROLOGY & HEPATOLOGY	Q4	111/143
					1596	EURASIAN SOIL SCIENCE	EURASIAN SOIL SCI+	1064-2293	1556-195X	1.4	1.4	SOIL SCIENCE	Q4	41/49
					1597	Gastroenterology Research	GASTROENTEROL RES	1918-2805	1918-2813	1.4	1.8	GASTROENTEROLOGY & HEPATOLOGY	Q4	111/143
					1598	JOURNAL OF CLINICAL APHERESIS	J CLIN APHERESIS	0733-2459	1098-1101	1.4	2	HEMATOLOGY	Q4	74/97
					1599	JOURNAL OF ELASTOMERS AND PLASTICS	J ELASTOM PLAST	0095-2443	1530-8006	1.4	1.8	POLYMER SCIENCE	Q4	76/94
					1600	Journal of Robotics	J ROBOT	1687-9600	1687-9619	1.4	1.7	ROBOTICS	Q4	37/46
					1601	POLAR RECORD	POLAR REC	0032-2474	1475-3057	1.4	1.3	ENVIRONMENTAL SCIENCES	Q4	300/358
					1602	REAL-TIME SYSTEMS	REAL-TIME SYST	0922-6443	1573-1383	1.4	1.5	COMPUTER SCIENCE, THEORY & METHODS	Q3	77/143
					1603	Journal of Applied Remote Sensing	J APPL REMOTE SENS	N/A	1931-3195	1.4	1.4	REMOTE SENSING	Q3	44/62
					1604	Latin American Journal of Solids and Structures	LAT AM J SOLIDS STRU	1679-7825	1679-7825	1.4	1.2	MECHANICS	Q3	123/170
					1605	Molecular and Clinical Oncology	MOL CLIN ONCOL	2049-9450	2049-9469	1.4	1.3	ONCOLOGY	Q4	263/322
					1606	TRANSFUSION CLINIQUE ET BIOLOGIQUE	TRANSFUS CLIN BIOL	1246-7820	N/A	1.4	1.4	IMMUNOLOGY	Q4	157/181
					1607	Turkish Journal of Physics	TURK J PHYS	1300-0101	1303-6122	1.4	0.9	PHYSICS, MULTIDISCIPLINARY	Q3	59/110
					1608	Journal of the Anus Rectum and Colon	J ANUS RECTUM COLON	N/A	2432-3853	1.4	2	GASTROENTEROLOGY & HEPATOLOGY	Q4	111/143
					1609	MEDICAL LETTER ON DRUGS AND THERAPEUTICS	MED LETT DRUGS THER	0025-732X	1523-2859	1.4	1.1	PHARMACOLOGY & PHARMACY	Q4	275/354
					1610	Physical Chemistry Research	PHYS CHEM RES	2322-5521	2345-2625	1.4	1.1	CHEMISTRY, MULTIDISCIPLINARY	Q3	157/230
					1611	Turkish Journal of Gastroenterology	TURK J GASTROENTEROL	N/A	2148-5607	1.4	1.8	GASTROENTEROLOGY & HEPATOLOGY	Q4	111/143
					1612	International Journal of Shipping and Transport Logistics	INT J SHIP TRANS LOG	1756-6517	1756-6525	1.4	1.6	TRANSPORTATION	Q4	47/57
					1613	INTERNATIONAL JOURNAL OF STD & AIDS	INT J STD AIDS	0956-4624	1758-1052	1.4	1.4	INFECTIOUS DISEASES	Q4	108/132
					1614	Intervention-International Journal of Mental Health Psychosocial Work and Counselling in Areas of Armed Conflict	INTERVENTION	1571-8883	1872-1001	1.4	1.2	PSYCHIATRY	Q3	199/276
					1615	Open Access Journal of Clinical Trials	OPEN ACCESS J CLIN T	1179-1519	1179-1519	1.4	1.6	MEDICINE, RESEARCH & EXPERIMENTAL	Q4	144/189
					1616	PROCEEDINGS OF THE INSTITUTION OF MECHANICAL ENGINEERS PART I-JOURNAL OF SYSTEMS AND CONTROL ENGINEERING	P I MECH ENG I-J SYS	0959-6518	2041-3041	1.4	1.5	AUTOMATION & CONTROL SYSTEMS	Q4	64/84
					1617	Soil Science Annual	SOIL SCI ANNU	2300-4967	2300-4975	1.4	1.5	SOIL SCIENCE	Q4	41/49
					1618	Structural Heart-The Journal of the Heart Team	STRUCT HEART	2474-8706	2474-8714	1.4	1.2	CARDIAC & CARDIOVASCULAR SYSTEMS	Q3	150/220
					1619	World Journal of Gastrointestinal Endoscopy	WORLD J GASTRO ENDOS	1948-5190	1948-5190	1.4	1.7	GASTROENTEROLOGY & HEPATOLOGY	Q4	111/143
					1620	AIP Advances	AIP ADV	N/A	2158-3226	1.4	1.4	PHYSICS, APPLIED	Q4	138/179
					1621	Archives of Environmental Protection	ARCH ENVIRON PROT	2083-4772	2083-4810	1.4	1.3	ENVIRONMENTAL SCIENCES	Q4	300/358
					1622	International Journal of Computational Science and Engineering	INT J COMPUT SCI ENG	1742-7185	1742-7193	1.4	1.4	COMPUTER SCIENCE, INTERDISCIPLINARY APPLICATIONS	Q4	130/169
					1623	Oncologie	ONCOLOGIE	1292-3818	1765-2839	1.4	1	ONCOLOGY	Q4	263/322
					1624	Revista de la Construccion	REV CONSTR	0718-915X	0718-915X	1.4	1.2	ENGINEERING, CIVIL	Q3	120/181
					1625	SARCOIDOSIS VASCULITIS AND DIFFUSE LUNG DISEASES	SARCOIDOSIS VASC DIF	1124-0490	N/A	1.4	1.5	RESPIRATORY SYSTEM	Q4	76/100
					1626	Transactions of FAMENA	T FAMENA	1333-1124	1333-1124	1.4	1.1	MATERIALS SCIENCE, MULTIDISCIPLINARY	Q4	349/438
					1627	Indian Journal of Medical Microbiology	INDIAN J MED MICROBI	0255-0857	1998-3646	1.4	1.4	IMMUNOLOGY	Q4	157/181
					1628	Journal of Cancer Research and Therapeutics	J CANCER RES THER	0973-1482	1998-4138	1.4	1.3	ONCOLOGY	Q4	263/322
					1629	Asia-Pacific Journal of Chemical Engineering	ASIA-PAC J CHEM ENG	1932-2135	1932-2143	1.4	1.6	ENGINEERING, CHEMICAL	Q3	120/170
					1630	PERIODICA POLYTECHNICA-CHEMICAL ENGINEERING	PERIOD POLYTECH-CHEM	0324-5853	1587-3765	1.4	1.3	ENGINEERING, CHEMICAL	Q3	120/170
					1631	Revista Brasileira de Engenharia Agricola e Ambiental	REV BRAS ENG AGR AMB	1415-4366	1807-1929	1.4	1.3	AGRICULTURAL ENGINEERING	Q3	45646
					1632	Advances in Civil Engineering Materials	ADV CIV ENG MATER	2379-1357	2165-3984	1.4	1.2	MATERIALS SCIENCE, MULTIDISCIPLINARY	Q4	349/438
					1633	AI COMMUNICATIONS	AI COMMUN	0921-7126	1875-8452	1.4	1	COMPUTER SCIENCE, ARTIFICIAL INTELLIGENCE	Q4	156/197
					1634	Environmental and Climate Technologies	ENVIRON CLIM TECHNOL	1691-5208	2255-8837	1.4	1.6	GREEN & SUSTAINABLE SCIENCE & TECHNOLOGY	Q4	82/91
					1635	Transactions of the ASABE	T ASABE	2151-0032	2151-0040	1.4	1.5	AGRICULTURAL ENGINEERING	Q3	45646
					1636	ZEITSCHRIFT FUR GASTROENTEROLOGIE	Z GASTROENTEROL	0044-2771	1439-7803	1.4	1.4	GASTROENTEROLOGY & HEPATOLOGY	Q4	111/143
					1637	CELL AND TISSUE BANKING	CELL TISSUE BANK	1389-9333	1573-6814	1.4	1.5	ENGINEERING, BIOMEDICAL	Q4	99/122
					1638	International Journal of Computational Materials Science and Engineering	INT J COMPUT MAT SCI	2047-6841	2047-685X	1.4	1.3	MATERIALS SCIENCE, MULTIDISCIPLINARY	Q4	349/438
					1639	Journal of Cancer Metastasis and Treatment	J CANCER METAS TREAT	2394-4722	2454-2857	1.4	N/A	ONCOLOGY	Q4	263/322
					1640	Russian Meteorology and Hydrology	RUSS METEOROL HYDRO+	1068-3739	1934-8096	1.4	1.2	METEOROLOGY & ATMOSPHERIC SCIENCES	Q4	94/110
					1641	Southern African Journal of Infectious Diseases	SOUTH AFR J INFECT D	2312-0053	2313-1810	1.4	1.2	INFECTIOUS DISEASES	Q4	108/132
					1642	AIMS Materials Science	AIMS MATER SCI	2372-0468	2372-0484	1.4	1.9	MATERIALS SCIENCE, MULTIDISCIPLINARY	Q4	349/438
					1643	ALLERGOLOGIE	ALLERGOLOGIE	0344-5062	0344-5062	1.4	0.7	ALLERGY	Q3	28/39
					1644	CHEMISTRY LETTERS	CHEM LETT	0366-7022	1348-0715	1.4	1.2	CHEMISTRY, MULTIDISCIPLINARY	Q3	157/230
					1645	American Journal of Clinical and Experimental Immunology	AM J CLIN EXP IMMUNO	N/A	2164-7712	1.4	1.7	IMMUNOLOGY	Q4	157/181
					1646	JOURNAL OF SOLUTION CHEMISTRY	J SOLUTION CHEM	0095-9782	1572-8927	1.4	1.7	CHEMISTRY, PHYSICAL	Q4	160/178
					1647	METROPOLITAN MUSEUM OF ART BULLETIN	METROPOL MUS ART B	0026-1521	2325-6915	1.4	0.5	ART	N/A	N/A
					1648	Nanomedicine Journal	NANOMED J	2322-3049	2322-5904	1.4	1.5	NANOSCIENCE & NANOTECHNOLOGY	Q4	118/140
					1649	WPOM-Working Papers on Operations Management	WPOM-WORKING PAP OPE	1989-9068	1989-9068	1.4	0.9	BUSINESS	Q3	219/302
					1650	COLLOID JOURNAL	COLLOID J+	1061-933X	1608-3067	1.4	1	CHEMISTRY, PHYSICAL	Q4	160/178
					1651	Current Nanoscience	CURR NANOSCI	1573-4137	1875-6786	1.4	1.3	NANOSCIENCE & NANOTECHNOLOGY	Q4	118/140
					1652	Journal of Nanostructures	J NANOSTRUCT	2251-7871	2251-788X	1.4	1.4	NANOSCIENCE & NANOTECHNOLOGY	Q4	118/140
					1653	Region	REGION	2166-4307	2165-0659	1.4	1.3	AREA STUDIES	Q1	23/176
					1654	Turkish Journal of Physiotherapy Rehabilitation-Turk Fizyoterapi ve Rehabilitasyon Dergisi	TURK J PHYSIOTHER R	2651-4451	2651-446X	1.4	0.9	REHABILITATION	Q3	102/169
					1655	CIVIL ENGINEERING	CIVIL ENG	0885-7024	0885-7024	1.4	0.9	ENGINEERING, CIVIL	Q3	120/181
					1656	Episteme-A Journal of Individual and Social Epistemology	EPISTEME-J INDIV SOC	1742-3600	1750-0117	1.3	1.7	PHILOSOPHY	N/A	N/A
					1657	Research Studies in Music Education	RES STUD MUSIC EDUC	1321-103X	1834-5530	1.3	1.7	MUSIC	N/A	N/A
					1658	DIGITAL CREATIVITY	DIGIT CREAT	1462-6268	1744-3806	1.3	1.5	ART	N/A	N/A
					1659	JOURNAL OF ASIAN STUDIES	J ASIAN STUD	0021-9118	1752-0401	1.3	1.4	ASIAN STUDIES	N/A	N/A
					1660	Nationalities Papers-The Journal of Nationalism and Ethnicity	NATL PAP	0090-5992	1465-3923	1.3	1.3	POLITICAL SCIENCE	Q2	153/317
					1661	TOPOI-AN INTERNATIONAL REVIEW OF PHILOSOPHY	TOPOI-INT REV PHILOS	0167-7411	1572-8749	1.3	1.4	PHILOSOPHY	N/A	N/A
					1662	Religion State & Society	RELIG STATE SOC	0963-7494	1465-3974	1.3	1.8	RELIGION	N/A	N/A
					1663	MUSIC PERCEPTION	MUSIC PERCEPT	0730-7829	N/A	1.3	1.9	PSYCHOLOGY, EXPERIMENTAL	Q4	82/99
					1664	PHILOSOPHY AND PHENOMENOLOGICAL RESEARCH	PHILOS PHENOMEN RES	0031-8205	1933-1592	1.3	1.8	PHILOSOPHY	N/A	N/A
					1665	Politics and Religion	POLIT RELIG	1755-0483	1755-0491	1.3	1.5	RELIGION	N/A	N/A
					1666	SYNTHESE	SYNTHESE	0039-7857	1573-0964	1.3	1.5	PHILOSOPHY	N/A	N/A
					1667	Journal of Language Aggression and Conflict	J LANG AGGRESS CONFL	2213-1272	2213-1280	1.3	1.7	LANGUAGE & LINGUISTICS	N/A	N/A
					1668	Laws	LAWS-BASEL	N/A	2075-471X	1.3	N/A	LAW	Q1	80/421
					1669	Millennial Asia	MILLENN ASIA	0976-3996	2321-7081	1.3	1.7	AREA STUDIES	Q1	28/176
					1670	International Journal of Marine and Coastal Law	INT J MAR COAST LAW	0927-3522	1571-8085	1.3	1.3	LAW	Q1	80/421
					1671	International Journal of Music Education	INT J MUSIC EDUC	0255-7614	1744-795X	1.3	1.6	MUSIC	N/A	N/A
					1672	Leiden Journal of International Law	LEIDEN J INT LAW	0922-1565	1478-9698	1.3	1.6	LAW	Q1	80/421
					1673	Journal of World Investment & Trade	J WORLD INVEST TRADE	1660-7112	2211-9000	1.3	1.3	LAW	Q1	80/421
					1674	Landscape Journal	LANDSC J	0277-2426	1553-2704	1.3	N/A	ARCHITECTURE	N/A	N/A
					1675	JOURNAL OF DIFFERENTIAL GEOMETRY	J DIFFER GEOM	0022-040X	1945-743X	1.3	2.2	MATHEMATICS	Q1	67/489
					1676	International Journal of Cultural Policy	INT J CULT POLICY	1028-6632	1477-2833	1.3	1.6	CULTURAL STUDIES	Q2	15/59
					1677	POPULAR MUSIC AND SOCIETY	POP MUSIC SOC	0300-7766	1740-1712	1.3	0.9	MUSIC	N/A	N/A
					1678	SLAVIC REVIEW	SLAVIC REV	0037-6779	2325-7784	1.3	1.1	HUMANITIES, MULTIDISCIPLINARY	N/A	N/A
					1679	International Journal of Law and Management	INT J LAW MANAG	1754-243X	1754-2448	1.3	1.5	LAW	Q1	80/421
					1680	Griffith Law Review	GRIFFITH LAW REV	1038-3441	1839-4205	1.3	1.4	LAW	Q1	80/421
					1681	Journal for the Study of the Historical Jesus	J STUD HIST JESUS	1476-8690	1745-5197	1.3	1.4	RELIGION	N/A	N/A
					1682	International Journal of Bilingualism	INT J BILINGUAL	1367-0069	1756-6878	1.3	1.9	LINGUISTICS	Q2	97/297
					1683	International Sports Law Journal	INT SPORTS LAW J	1567-7559	2213-5154	1.3	1.2	LAW	Q1	80/421
					1684	Netherlands International Law Review	NETH INT LAW REV	0165-070X	1741-6191	1.3	1.1	LAW	Q1	80/421
					1685	ANNALES SCIENTIFIQUES DE L ECOLE NORMALE SUPERIEURE	ANN SCI ECOLE NORM S	0012-9593	1873-2151	1.3	1.7	MATHEMATICS	Q1	67/489
					1686	Advances in Calculus of Variations	ADV CALC VAR	1864-8258	1864-8266	1.3	1.5	MATHEMATICS, APPLIED	Q2	124/331
					1687	COMPOSITIO MATHEMATICA	COMPOS MATH	0010-437X	1570-5846	1.3	1.5	MATHEMATICS	Q1	67/489
					1688	International Journal of Refugee Law	INT J REFUG LAW	0953-8186	1464-3715	1.3	1.5	LAW	Q1	80/421
					1689	Journal of Research in Special Educational Needs	J RES SPEC EDUC NEED	1471-3802	1471-3802	1.3	2	EDUCATION, SPECIAL	Q3	35/62
					1690	Canadian Journal of Science Mathematics and Technology Education	CAN J SCI MATH TECHN	1492-6156	1942-4051	1.3	1.3	EDUCATION, SCIENTIFIC DISCIPLINES	Q3	49/85
					1691	JOURNAL OF MODERN AFRICAN STUDIES	J MOD AFR STUD	0022-278X	1469-7777	1.3	1.4	AREA STUDIES	Q1	28/176
					1692	Mediterranean Politics	MEDITERR POLIT	1362-9395	1743-9418	1.3	1.7	POLITICAL SCIENCE	Q2	153/317
					1693	HERPETOLOGICA	HERPETOLOGICA	0018-0831	1938-5099	1.3	1.9	ZOOLOGY	Q2	69/180
					1694	INTERNATIONAL JOURNAL OF EARLY CHILDHOOD	INT J EARLY CHILD	0020-7187	1878-4658	1.3	2.4	EDUCATION & EDUCATIONAL RESEARCH	Q2	345/756
					1695	ASIAN SURVEY	ASIAN SURV	0004-4687	1533-838X	1.3	1	AREA STUDIES	Q1	28/176
					1696	Canadian Slavonic Papers	CAN SLAVON PAP	0008-5006	2375-2475	1.3	0.7	ETHNIC STUDIES	Q2	18/39
					1697	Trabajos de Prehistoria	TRABAJOS PREHIST	0082-5638	1988-3218	1.3	1.2	ARCHAEOLOGY	N/A	N/A
					1698	JOURNAL OF LAW AND SOCIETY	J LAW SOC	0263-323X	1467-6478	1.3	1.4	SOCIOLOGY	Q3	113/217
					1699	AMERICAN JOURNAL OF COMPARATIVE LAW	AM J COMP LAW	0002-919X	2326-9197	1.3	1.2	LAW	Q1	80/421
					1700	INTERNATIONAL JOURNAL OF MIDDLE EAST STUDIES	INT J MIDDLE E STUD	0020-7438	1471-6380	1.3	1.7	AREA STUDIES	Q1	28/176
					1701	Cultural Studies of Science Education	CULT STUD SCI EDUCAT	1871-1502	1871-1510	1.3	1.5	EDUCATION & EDUCATIONAL RESEARCH	Q2	345/756
					1702	European Company and Financial Law Review	EUR CO FINANC LAW R	1613-2548	1613-2556	1.3	1	LAW	Q1	80/421
					1703	EMS Surveys in Mathematical Sciences	EMS SURV MATH SCI	2308-2151	2308-216X	1.3	2.6	MATHEMATICS	Q1	67/489
					1704	REVISTA MATEMATICA IBEROAMERICANA	REV MAT IBEROAM	0213-2230	N/A	1.3	1.2	MATHEMATICS	Q1	67/489
					1705	Journal de l Ecole Polytechnique-Mathematiques	J ECOLE POLYTECH-MAT	2429-7100	2270-518X	1.3	1.3	MATHEMATICS	Q1	67/489
					1706	Journal of Mathematics	J MATH-UK	2314-4629	2314-4785	1.3	1.3	MATHEMATICS	Q1	67/489
					1707	Laboratory Phonology	LAB PHONOL	1868-6346	1868-6354	1.3	1.4	LINGUISTICS	Q2	97/297
					1708	MATHEMATISCHE ANNALEN	MATH ANN	0025-5831	1432-1807	1.3	1.5	MATHEMATICS	Q1	67/489
					1709	Language Acquisition	LANG ACQUIS	1048-9223	1532-7817	1.3	1.5	LINGUISTICS	Q2	97/297
					1710	OCEAN DEVELOPMENT AND INTERNATIONAL LAW	OCEAN DEV INT LAW	0090-8320	1521-0642	1.3	1.3	LAW	Q1	80/421
					1711	Tel Aviv-Journal of the Institute of Archaeology of Tel Aviv University	TEL AVIV	0334-4355	2040-4786	1.3	1.6	ARCHAEOLOGY	N/A	N/A
					1712	JOURNAL OF ORNITHOLOGY	J ORNITHOL	2193-7192	2193-7206	1.3	1.5	ORNITHOLOGY	Q2	45625
					1713	Nordic Social Work Research	NORD SOC WORK RES	2156-857X	2156-8588	1.3	N/A	SOCIAL WORK	Q2	45/91
					1714	LANGUAGE SCIENCES	LANG SCI	0388-0001	1873-5746	1.3	1.1	LINGUISTICS	Q2	97/297
					1715	NONLINEAR ANALYSIS-THEORY METHODS & APPLICATIONS	NONLINEAR ANAL-THEOR	0362-546X	1873-5215	1.3	1.6	MATHEMATICS, APPLIED	Q2	124/331
					1716	Election Law Journal	ELECT LAW J	1533-1296	1557-8062	1.3	1.5	POLITICAL SCIENCE	Q2	153/317
					1717	Journal of Advanced Academics	J ADV ACAD	1932-202X	2162-9536	1.3	2.2	EDUCATION, SPECIAL	Q3	35/62
					1718	Critical African Studies	CRIT AFR STUD	2168-1392	2040-7211	1.3	N/A	SOCIAL SCIENCES, INTERDISCIPLINARY	Q2	103/263
					1719	Evolution Equations and Control Theory	EVOL EQU CONTROL THE	2163-2480	2163-2480	1.3	1.5	MATHEMATICS, APPLIED	Q2	124/331
					1720	Asian Bioethics Review	ASIAN BIOETHICS REV	1793-8759	1793-9453	1.3	1.9	MEDICAL ETHICS	Q3	16/23
					1721	PROCEEDINGS OF THE ROYAL SOCIETY OF EDINBURGH SECTION A-MATHEMATICS	P ROY SOC EDINB A	0308-2105	1473-7124	1.3	1.2	MATHEMATICS, APPLIED	Q2	124/331
					1722	Corpus Pragmatics	CORPUS PRAGMATICS	2509-9507	2509-9515	1.3	1.2	LINGUISTICS	Q2	97/297
					1723	Journal of Competition Law & Economics	J COMPET LAW ECON	1744-6414	1744-6422	1.3	1.5	LAW	Q1	80/421
					1724	Journal of Teaching in Travel & Tourism	J TEACH TRAVEL TOUR	1531-3220	1531-3239	1.3	1.6	EDUCATION & EDUCATIONAL RESEARCH	Q2	345/756
					1725	Probability Surveys	PROBAB SURV	1549-5787	1549-5787	1.3	1.8	STATISTICS & PROBABILITY	Q2	65/168
					1726	Journal of Forest Research	J FOREST RES-JPN	1341-6979	1610-7403	1.3	1.5	FORESTRY	Q3	48/89
					1727	OSTRICH	OSTRICH	0030-6525	1727-947X	1.3	1.1	ORNITHOLOGY	Q2	45625
					1728	Discrete and Continuous Dynamical Systems-Series S	DISCRETE CONT DYN-S	1937-1632	1937-1179	1.3	1.4	MATHEMATICS, APPLIED	Q2	124/331
					1729	LINGUISTICS	LINGUISTICS	0024-3949	1613-396X	1.3	1	LINGUISTICS	Q2	97/297
					1730	Quantitative Methods for Psychology	QUANT METH PSYCHOL	1913-4126	2292-1354	1.3	2.7	SOCIAL SCIENCES, INTERDISCIPLINARY	Q2	103/263
					1731	Justice Evaluation Journal	JUSTICE EVAL J	2475-1979	2475-1987	1.3	1.4	CRIMINOLOGY & PENOLOGY	Q3	61/113
					1732	Mammal Research	MAMMAL RES	2199-2401	2199-241X	1.3	1.6	ZOOLOGY	Q2	69/180
					1733	Journal of Early Childhood Literacy	J EARLY CHILD LIT	1468-7984	1741-2919	1.3	2.2	EDUCATION & EDUCATIONAL RESEARCH	Q2	345/756
					1734	JOURNAL OF LAW ECONOMICS & ORGANIZATION	J LAW ECON ORGAN	8756-6222	1465-7341	1.3	1.6	LAW	Q1	80/421
					1735	JOURNAL OF RISK AND UNCERTAINTY	J RISK UNCERTAINTY	0895-5646	1573-0476	1.3	3.1	ECONOMICS	Q3	323/597
					1736	JOURNAL OF STRATEGIC STUDIES	J STRATEGIC STUD	0140-2390	1743-937X	1.3	1.8	POLITICAL SCIENCE	Q2	153/317
					1737	Advances in Neurodevelopmental Disorders	ADV NEURODEV DISORD	2366-7532	2366-7540	1.3	N/A	REHABILITATION	Q3	106/169
					1738	JOURNAL OF HISTORICAL GEOGRAPHY	J HIST GEOGR	0305-7488	1095-8614	1.3	1.2	HISTORY OF SOCIAL SCIENCES	Q1	5/42
					1739	POLITISCHE VIERTELJAHRESSCHRIFT	POLIT VIERTELJAHR	0032-3470	1862-2860	1.3	1.3	POLITICAL SCIENCE	Q2	153/317
					1740	SOUTH AFRICAN ARCHAEOLOGICAL BULLETIN	S AFR ARCHAEOL BULL	0038-1969	2224-4654	1.3	0.9	ARCHAEOLOGY	N/A	N/A
					1741	International Journal of Numerical Analysis and Modeling	INT J NUMER ANAL MOD	1705-5105	1705-5105	1.3	1.2	MATHEMATICS, APPLIED	Q2	124/331
					1742	Set-Valued and Variational Analysis	SET-VALUED VAR ANAL	1877-0533	1877-0541	1.3	1.6	MATHEMATICS, APPLIED	Q2	124/331
					1743	Research in Mathematics Education	RES MATH EDUCAT	1479-4802	1754-0178	1.3	1.8	EDUCATION & EDUCATIONAL RESEARCH	Q2	345/756
					1744	MICROPALEONTOLOGY	MICROPALEONTOLOGY	0026-2803	1937-2795	1.3	1.2	PALEONTOLOGY	Q3	34/56
					1745	AMERICAN BUSINESS LAW JOURNAL	AM BUS LAW J	0002-7766	1744-1714	1.3	1.5	LAW	Q1	80/421
					1746	Global Social Welfare	GLOB SOC WELFARE	2196-8799	2196-8799	1.3	1.3	SOCIAL WORK	Q2	45/91
					1747	Journal of Contemporary Criminal Justice	J CONTEMP CRIM JUST	1043-9862	1552-5406	1.3	1.7	CRIMINOLOGY & PENOLOGY	Q3	61/113
					1748	JOURNAL OF GAY & LESBIAN SOCIAL SERVICES	J GAY LESBIAN SOC SE	1053-8720	1540-4056	1.3	1.5	SOCIAL WORK	Q2	45/91
					1749	Behavioral Sciences of Terrorism and Political Aggression	BEHAV SCI TERROR POL	1943-4472	1943-4480	1.3	1.6	POLITICAL SCIENCE	Q2	153/317
					1750	Homicide Studies	HOMICIDE STUD	1088-7679	1552-6720	1.3	1.6	CRIMINOLOGY & PENOLOGY	Q3	61/113
					1751	LANGUAGE & COMMUNICATION	LANG COMMUN	0271-5309	1873-3395	1.3	1.7	LINGUISTICS	Q2	97/297
					1752	International Journal of Education in Mathematics Science and Technology	INT J EDUC MATH SCI	2147-611X	2147-611X	1.3	1.5	EDUCATION, SCIENTIFIC DISCIPLINES	Q3	49/85
					1753	Policing-A Journal of Policy and Practice	POLIC-J POLICY PRACT	1752-4512	1752-4520	1.3	1.6	CRIMINOLOGY & PENOLOGY	Q3	61/113
					1754	Jamba-Journal of Disaster Risk Studies	JAMBA-J DISASTER RIS	1996-1421	2072-845X	1.3	1.8	SOCIAL SCIENCES, INTERDISCIPLINARY	Q2	103/263
					1755	ZooKeys	ZOOKEYS	1313-2989	1313-2970	1.3	1.2	ZOOLOGY	Q2	69/180
					1756	Chinese Journal of International Law	CHIN J INT LAW	1540-1650	1746-9937	1.3	1.1	LAW	Q1	80/421
					1757	Cogent Social Sciences	COGENT SOC SCI	2331-1886	2331-1886	1.3	1.7	SOCIAL SCIENCES, INTERDISCIPLINARY	Q2	103/263
					1758	INTERNATIONAL JOURNAL OF PERIODONTICS & RESTORATIVE DENTISTRY	INT J PERIODONT REST	0198-7569	1945-3388	1.3	1.9	DENTISTRY, ORAL SURGERY & MEDICINE	Q3	102/157
					1759	PRIMATES	PRIMATES	0032-8332	1610-7365	1.3	1.6	ZOOLOGY	Q2	69/180
					1760	Annals of Applied Statistics	ANN APPL STAT	1932-6157	1941-7330	1.3	1.9	STATISTICS & PROBABILITY	Q2	65/168
					1761	CANADIAN JOURNAL OF BEHAVIOURAL SCIENCE-REVUE CANADIENNE DES SCIENCES DU COMPORTEMENT	CAN J BEHAV SCI	0008-400X	1879-2669	1.3	2	PSYCHOLOGY, MULTIDISCIPLINARY	Q3	122/218
					1762	JOURNAL OF PALEONTOLOGY	J PALEONTOL	0022-3360	1937-2337	1.3	1.3	PALEONTOLOGY	Q3	34/56
					1763	BRITISH JOURNAL OF INDUSTRIAL RELATIONS	BRIT J IND RELAT	0007-1080	1467-8543	1.3	2.2	INDUSTRIAL RELATIONS & LABOR	Q3	28/49
					1764	Journal of Veterinary Behavior-Clinical Applications and Research	J VET BEHAV	1558-7878	1878-7517	1.3	1.7	VETERINARY SCIENCES	Q2	78/167
					1765	BOLLETTINO DELLA SOCIETA PALEONTOLOGICA ITALIANA	B SOC PALEONTOL ITAL	0375-7633	N/A	1.3	1.4	PALEONTOLOGY	Q3	34/56
					1766	Critical Philosophy of Race	CRIT PHILOS RACE	2165-8684	2165-8692	1.3	1.8	ETHNIC STUDIES	Q2	18/39
					1767	Journal of Sport Rehabilitation	J SPORT REHABIL	1056-6716	1543-3072	1.3	1.7	SPORT SCIENCES	Q3	84/127
					1768	QUINTESSENCE INTERNATIONAL	QUINTESSENCE INT	0033-6572	1936-7163	1.3	1.8	DENTISTRY, ORAL SURGERY & MEDICINE	Q3	102/157
					1769	Nurse Leader	NURSE LEAD	1541-4612	1541-4620	1.3	1.1	NURSING	Q3	111/191
					1770	E&G Quaternary Science Journal	E G QUATERN SCI J	0424-7116	2199-9090	1.3	1.5	GEOLOGY	Q2	22/60
					1771	International Journal of Early Years Education	INT J EARLY YEARS ED	0966-9760	1469-8463	1.3	1.7	EDUCATION & EDUCATIONAL RESEARCH	Q2	345/756
					1772	JOURNAL OF IBERIAN GEOLOGY	J IBER GEOL	1698-6180	1886-7995	1.3	1.3	GEOLOGY	Q2	22/60
					1773	Theory and Research in Education	THEORY RES EDUC	1477-8785	1741-3192	1.3	2.3	EDUCATION & EDUCATIONAL RESEARCH	Q2	345/756
					1774	VETERINARY SURGERY	VET SURG	0161-3499	1532-950X	1.3	1.6	VETERINARY SCIENCES	Q2	78/167
					1775	APPLIED IMMUNOHISTOCHEMISTRY & MOLECULAR MORPHOLOGY	APPL IMMUNOHISTO M M	1541-2016	1533-4058	1.3	1.5	PATHOLOGY	Q3	60/88
					1776	DISCRETE AND CONTINUOUS DYNAMICAL SYSTEMS-SERIES B	DISCRETE CONT DYN-B	1531-3492	1553-524X	1.3	1.2	MATHEMATICS, APPLIED	Q2	124/331
					1777	Early Years	EARLY YEARS-ABINGDON	0957-5146	1472-4421	1.3	1.3	EDUCATION & EDUCATIONAL RESEARCH	Q2	345/756
					1778	Fuzzy Information and Engineering	FUZZY INF ENG	1616-8658	1616-8666	1.3	1.3	MATHEMATICS, APPLIED	Q2	124/331
					1779	Journal of Orofacial Orthopedics-Fortschritte der Kieferorthopadie	J OROFAC ORTHOP	1434-5293	1615-6714	1.3	2	DENTISTRY, ORAL SURGERY & MEDICINE	Q3	102/157
					1780	Journal of Research in Childhood Education	J RES CHILD EDUC	0256-8543	2150-2641	1.3	1.8	EDUCATION & EDUCATIONAL RESEARCH	Q2	345/756
					1781	Leadership and Policy in Schools	LEADERSH POLICY SCH	1570-0763	1744-5043	1.3	1.5	EDUCATION & EDUCATIONAL RESEARCH	Q2	345/756
					1782	Mobilization	MOBILIZATION	1086-671X	N/A	1.3	1.9	SOCIOLOGY	Q3	113/217
					1783	PARLIAMENTARY AFFAIRS	PARLIAMENT AFF	0031-2290	1460-2482	1.3	1.3	POLITICAL SCIENCE	Q2	153/317
					1784	VETERINARY RADIOLOGY & ULTRASOUND	VET RADIOL ULTRASOUN	1058-8183	1740-8261	1.3	1.4	VETERINARY SCIENCES	Q2	78/167
					1785	Veterinary Record Open	VET RECORD OPEN	2399-2050	2052-6113	1.3	1.5	VETERINARY SCIENCES	Q2	78/167
					1786	ACTA SOCIOLOGICA	ACTA SOCIOL	0001-6993	1502-3869	1.3	2	SOCIOLOGY	Q3	113/217
					1787	BUSINESS HISTORY REVIEW	BUS HIST REV	0007-6805	2044-768X	1.3	1.5	HISTORY OF SOCIAL SCIENCES	Q1	5/42
					1788	International Review of Economics Education	INT REV ECON EDUC	1477-3880	2352-4421	1.3	1.7	EDUCATION & EDUCATIONAL RESEARCH	Q2	345/756
					1789	Issues in Educational Research	ISS EDUC RES	1837-6290	1837-6290	1.3	1.4	EDUCATION & EDUCATIONAL RESEARCH	Q2	345/756
					1790	Journal of Veterinary Research	J VET RES	2450-7393	2450-8608	1.3	1.8	VETERINARY SCIENCES	Q2	78/167
					1791	OTOLARYNGOLOGIC CLINICS OF NORTH AMERICA	OTOLARYNG CLIN N AM	0030-6665	1557-8259	1.3	2	OTORHINOLARYNGOLOGY	Q3	36/65
					1792	Reading in a Foreign Language	READ FOREIGN LANG	1539-0578	1539-0578	1.3	1.4	LINGUISTICS	Q2	97/297
					1793	TURKISH JOURNAL OF ZOOLOGY	TURK J ZOOL	1300-0179	1303-6114	1.3	1	ZOOLOGY	Q2	69/180
					1794	ARCHIVES DE PEDIATRIE	ARCH PEDIATRIE	0929-693X	1769-664X	1.3	1.5	PEDIATRICS	Q3	107/186
					1795	JOURNAL OF MEDICINE AND PHILOSOPHY	J MED PHILOS	0360-5310	1744-5019	1.3	1.3	SOCIAL SCIENCES, BIOMEDICAL	Q4	37/46
					1796	PEDIATRIC AND DEVELOPMENTAL PATHOLOGY	PEDIATR DEVEL PATHOL	1093-5266	1615-5742	1.3	1.5	PEDIATRICS	Q3	107/186
					1797	ANNALS OF OTOLOGY RHINOLOGY AND LARYNGOLOGY	ANN OTO RHINOL LARYN	0003-4894	1943-572X	1.3	1.5	OTORHINOLARYNGOLOGY	Q3	36/65
					1798	BULLETIN DES SCIENCES MATHEMATIQUES	B SCI MATH	0007-4497	1952-4773	1.3	1.1	MATHEMATICS, APPLIED	Q2	124/331
					1799	COMPUTER AIDED GEOMETRIC DESIGN	COMPUT AIDED GEOM D	0167-8396	1879-2332	1.3	1.5	MATHEMATICS, APPLIED	Q2	124/331
					1800	Journal of Immigrant & Refugee Studies	J IMMIGR REFUG STUD	1556-2948	1556-2956	1.3	2.1	SOCIOLOGY	Q3	113/217
					1801	Occupational Therapy International	OCCUP THER INT	0966-7903	1557-0703	1.3	1.6	REHABILITATION	Q3	106/169
					1802	Policy Futures in Education	POLICY FUTURES EDUC	1478-2103	1478-2103	1.3	1.5	EDUCATION & EDUCATIONAL RESEARCH	Q2	345/756
					1803	TESOL Journal	TESOL J	1056-7941	1949-3533	1.3	1.6	EDUCATION & EDUCATIONAL RESEARCH	Q2	345/756
					1804	AUSTRALIAN FEMINIST STUDIES	AUST FEMINIST STUD	0816-4649	1465-3303	1.3	1.5	WOMENS STUDIES	Q2	31/66
					1805	JOURNAL OF EQUINE VETERINARY SCIENCE	J EQUINE VET SCI	0737-0806	1542-7412	1.3	1.3	VETERINARY SCIENCES	Q2	78/167
					1806	Contemporary Issues in Early Childhood	CONTEMP ISS EARLY CH	1463-9491	1463-9491	1.3	1.5	EDUCATION & EDUCATIONAL RESEARCH	Q2	345/756
					1807	European Journal of Political Theory	EUR J POLIT THEORY	1474-8851	1741-2730	1.3	1.3	POLITICAL SCIENCE	Q2	153/317
					1808	HEC Forum	HEC FORUM	0956-2737	1572-8498	1.3	1.1	ETHICS	Q3	39/77
					1809	Nawpa Pacha	NAWPA PACHA	0077-6297	2051-6207	1.3	N/A	ARCHAEOLOGY	N/A	N/A
					1810	PHI DELTA KAPPAN	PHI DELTA KAPPAN	0031-7217	1940-6487	1.3	1.4	EDUCATION & EDUCATIONAL RESEARCH	Q2	345/756
					1811	Revista de Comunicacion-Peru	REV COMUN-PERU	1684-0933	2227-1465	1.3	1.2	COMMUNICATION	Q2	108/227
					1812	SALAMANDRA	SALAMANDRA	0036-3375	0036-3375	1.3	1.5	ZOOLOGY	Q2	69/180
					1813	Educational Studies-AESA	EDUC STUD-AESA	0013-1946	1532-6993	1.3	1.5	EDUCATION & EDUCATIONAL RESEARCH	Q2	345/756
					1814	ETHOLOGY ECOLOGY & EVOLUTION	ETHOL ECOL EVOL	0394-9370	1828-7131	1.3	1.3	ZOOLOGY	Q2	69/180
					1815	European Journal of Health Psychology	EUR J HEALTH PSYCHOL	2512-8442	2512-8450	1.3	2	PSYCHOLOGY, CLINICAL	Q3	124/180
					1816	Hip International	HIP INT	1120-7000	1724-6067	1.3	1.8	ORTHOPEDICS	Q3	90/136
					1817	International Journal of Pediatrics	INT J PEDIAT	1687-9740	1687-9759	1.3	2.1	PEDIATRICS	Q3	107/186
					1818	Journal of Eye Movement Research	J EYE MOVEMENT RES	1995-8692	1995-8692	1.3	2	OPHTHALMOLOGY	Q3	64/95
					1819	JOURNAL OF HELMINTHOLOGY	J HELMINTHOL	0022-149X	1475-2697	1.3	1.4	ZOOLOGY	Q2	69/180
					1820	NEW GENETICS AND SOCIETY	NEW GENET SOC	1463-6778	1469-9915	1.3	2.3	SOCIAL SCIENCES, BIOMEDICAL	Q4	37/46
					1821	AMERICAN JOURNAL OF VETERINARY RESEARCH	AM J VET RES	0002-9645	1943-5681	1.3	1.2	VETERINARY SCIENCES	Q2	78/167
					1822	Australian Endodontic Journal	AUST ENDOD J	1329-1947	1747-4477	1.3	1.8	DENTISTRY, ORAL SURGERY & MEDICINE	Q3	102/157
					1823	Fennia-International Journal of Geography	FENNIA	0015-0010	1798-5617	1.3	1.7	GEOGRAPHY	Q2	84/171
					1824	International Communication Gazette	INT COMMUN GAZ	1748-0485	1748-0493	1.3	2	COMMUNICATION	Q2	108/227
					1825	Investigacion y Educacion en Enfermeria	INVESTIG EDUC ENFERM	0120-5307	2216-0280	1.3	N/A	NURSING	Q3	111/191
					1826	JOURNAL OF APPLIED ANIMAL RESEARCH	J APPL ANIM RES	0971-2119	0974-1844	1.3	1.8	AGRICULTURE, DAIRY & ANIMAL SCIENCE	Q3	45/80
					1827	Journal of Child Health Care	J CHILD HEALTH CARE	1367-4935	1741-2889	1.3	1.9	PEDIATRICS	Q3	107/186
					1828	Journal of International Migration and Integration	J INT MIGR INTEGR	1488-3473	1874-6365	1.3	1.6	DEMOGRAPHY	Q3	31/49
					1829	Legal Medicine	LEGAL MED-TOKYO	1344-6223	1344-6223	1.3	1.4	MEDICINE, LEGAL	Q3	14/23
					1830	Pediatric Physical Therapy	PEDIATR PHYS THER	0898-5669	1538-005X	1.3	1.6	REHABILITATION	Q3	106/169
					1831	BELGIAN JOURNAL OF ZOOLOGY	BELG J ZOOL	0777-6276	2295-0451	1.3	1.1	ZOOLOGY	Q2	69/180
					1832	GEOLOGICA ACTA	GEOL ACTA	1695-6133	1696-5728	1.3	1.8	GEOLOGY	Q2	22/60
					1833	LABORATORY ANIMALS	LAB ANIM-UK	0023-6772	1758-1117	1.3	2.3	ZOOLOGY	Q2	69/180
					1834	Pediatric Gastroenterology Hepatology & Nutrition	PEDIATR GASTROENTERO	2234-8646	2234-8840	1.3	1.8	PEDIATRICS	Q3	107/186
					1835	AUSTRALIAN VETERINARY JOURNAL	AUST VET J	0005-0423	1751-0813	1.3	1.3	VETERINARY SCIENCES	Q2	78/167
					1836	INTERNATIONAL JOURNAL OF OFFENDER THERAPY AND COMPARATIVE CRIMINOLOGY	INT J OFFENDER THER	0306-624X	1552-6933	1.3	1.7	PSYCHOLOGY, APPLIED	Q3	82/113
					1837	Journal of Childrens Orthopaedics	J CHILD ORTHOP	1863-2521	1863-2548	1.3	1.7	PEDIATRICS	Q3	107/186
					1838	Animal Production Science	ANIM PROD SCI	1836-0939	1836-5787	1.3	1.4	AGRICULTURE, DAIRY & ANIMAL SCIENCE	Q3	45/80
					1839	Journal of Education for Business	J EDUC BUS	0883-2323	1940-3356	1.3	1.3	EDUCATION & EDUCATIONAL RESEARCH	Q2	345/756
					1840	JOURNAL OF STATISTICAL PHYSICS	J STAT PHYS	0022-4715	1572-9613	1.3	1.5	PHYSICS, MATHEMATICAL	Q3	34/60
					1841	SYSTEMATIC AND APPLIED ACAROLOGY	SYST APPL ACAROL-UK	1362-1971	2056-6069	1.3	1.2	ENTOMOLOGY	Q2	52/109
					1842	AMPHIBIAN & REPTILE CONSERVATION	AMPHIB REPTILE CONSE	1083-446X	1525-9153	1.3	1.1	ZOOLOGY	Q2	69/180
					1843	AVIAN DISEASES	AVIAN DIS	0005-2086	1938-4351	1.3	1.5	VETERINARY SCIENCES	Q2	78/167
					1844	International Journal of Mathematical Engineering and Management Sciences	INT J MATH ENG MANAG	2455-7749	2455-7749	1.3	1.2	OPERATIONS RESEARCH & MANAGEMENT SCIENCE	Q4	83/106
					1845	JOURNAL OF SOCIAL WORK EDUCATION	J SOC WORK EDUC	1043-7797	2163-5811	1.3	1.8	SOCIAL WORK	Q2	45/91
					1846	Oral and Maxillofacial Surgery Clinics of North America	ORAL MAXIL SURG CLIN	1042-3699	1558-1365	1.3	2.9	DENTISTRY, ORAL SURGERY & MEDICINE	Q3	102/157
					1847	Revista Complutense de Educacion	REV COMPLUT EDUC	1130-2496	1988-2793	1.3	1.5	EDUCATION & EDUCATIONAL RESEARCH	Q2	345/756
					1848	Asian Social Work and Policy Review	ASIAN SOC WORK POLIC	1753-1403	1753-1411	1.3	1.2	SOCIAL WORK	Q2	45/91
					1849	COMPARATIVE MEDICINE	COMPARATIVE MED	1532-0820	1532-0820	1.3	1.4	ZOOLOGY	Q2	69/180
					1850	Data Intelligence	DATA INTELLIGENCE	N/A	2641-435X	1.3	2.2	COMPUTER SCIENCE, INFORMATION SYSTEMS	Q3	182/249
					1851	ELECTRONIC JOURNAL OF PROBABILITY	ELECTRON J PROBAB	1083-6489	1083-6489	1.3	1.3	STATISTICS & PROBABILITY	Q2	65/168
					1852	Frontiers in Rehabilitation Sciences	FRONT REHABIL SCI	N/A	2673-6861	1.3	1.3	REHABILITATION	Q3	106/169
					1853	INVERTEBRATE BIOLOGY	INVERTEBR BIOL	1077-8306	1744-7410	1.3	1.2	ZOOLOGY	Q2	69/180
					1854	Journal of Foot & Ankle Surgery	J FOOT ANKLE SURG	1067-2516	1542-2224	1.3	1.5	SURGERY	Q3	177/290
					1855	Journal of Money Laundering Control	J MONEY LAUND CONTRO	1758-7808	1368-5201	1.3	1.4	CRIMINOLOGY & PENOLOGY	Q3	61/113
					1856	Journal of Orthopaedic Surgery	J ORTHOP SURG-HONG K	1022-5536	2309-4990	1.3	1.5	SURGERY	Q3	177/290
					1857	JOURNAL OF SPACECRAFT AND ROCKETS	J SPACECRAFT ROCKETS	0022-4650	1533-6794	1.3	1.6	ENGINEERING, AEROSPACE	Q2	25/52
					1858	PALEONTOLOGICAL RESEARCH	PALEONTOL RES	1342-8144	N/A	1.3	1.1	PALEONTOLOGY	Q3	34/56
					1859	Proceedings of the Institution of Civil Engineers-Ground Improvement	PROC INST CIV ENG-GR	1755-0750	1755-0769	1.3	1.5	ENGINEERING, GEOLOGICAL	Q3	45/63
					1860	Acta Crystallographica Section B-Structural Science Crystal Engineering and Materials	ACTA CRYSTALLOGR B	N/A	2052-5206	1.3	2	CRYSTALLOGRAPHY	Q3	19/33
					1861	Behavioural Processes	BEHAV PROCESS	0376-6357	1872-8308	1.3	1.5	ZOOLOGY	Q2	69/180
					1862	BIOMETRICAL JOURNAL	BIOMETRICAL J	0323-3847	1521-4036	1.3	2	STATISTICS & PROBABILITY	Q2	65/168
					1863	Currents in Pharmacy Teaching and Learning	CURR PHARM TEACH LEA	1877-1297	1877-1300	1.3	1.7	EDUCATION, SCIENTIFIC DISCIPLINES	Q3	49/85
					1864	ETHOLOGY	ETHOLOGY	0179-1613	1439-0310	1.3	1.7	ZOOLOGY	Q2	69/180
					1865	International Journal of Paleopathology	INT J PALEOPATHOL	1879-9817	1879-9825	1.3	1.3	PATHOLOGY	Q3	60/88
					1866	INTERNATIONAL JOURNAL OF SPELEOLOGY	INT J SPELEOL	0392-6672	1827-806X	1.3	1.5	GEOSCIENCES, MULTIDISCIPLINARY	Q3	179/253
					1867	Journal of Ethnicity in Criminal Justice	J ETHN CRIM JUSTICE	1537-7938	1537-7946	1.3	1.2	CRIMINOLOGY & PENOLOGY	Q3	61/113
					1868	JOURNAL OF GLOBAL OPTIMIZATION	J GLOBAL OPTIM	0925-5001	1573-2916	1.3	1.8	OPERATIONS RESEARCH & MANAGEMENT SCIENCE	Q4	83/106
					1869	Journal of Spatial and Organizational Dynamics	J SPAT ORGAN DYN	2183-1912	1647-3183	1.3	0.9	SOCIAL SCIENCES, INTERDISCIPLINARY	Q2	103/263
					1870	Public Integrity	PUBLIC INTEGR	1099-9922	1558-0989	1.3	1.5	PUBLIC ADMINISTRATION	Q3	61/91
					1871	Social Theory & Health	SOC THEOR HEALTH	1477-8211	1477-822X	1.3	2.2	SOCIAL SCIENCES, BIOMEDICAL	Q4	37/46
					1872	BULLETIN OF INSECTOLOGY	B INSECTOL	1721-8861	2283-0332	1.3	1.3	ENTOMOLOGY	Q2	52/109
					1873	CIRUGIA ESPANOLA	CIR ESPAN	0009-739X	1578-147X	1.3	1.5	SURGERY	Q3	177/290
					1874	DEUTSCHE ENTOMOLOGISCHE ZEITSCHRIFT	DEUT ENTOMOL Z	1435-1951	1522-2403	1.3	1.1	ENTOMOLOGY	Q2	52/109
					1875	INSECT SYSTEMATICS & EVOLUTION	INSECT SYST EVOL	1399-560X	1876-312X	1.3	1.1	EVOLUTIONARY BIOLOGY	Q4	48/54
					1876	JOURNAL OF MATHEMATICAL IMAGING AND VISION	J MATH IMAGING VIS	0924-9907	1573-7683	1.3	1.6	MATHEMATICS, APPLIED	Q2	124/331
					1877	Journal of Neurosurgical Sciences	J NEUROSURG SCI	0390-5616	1827-1855	1.3	1.6	SURGERY	Q3	177/290
					1878	JOURNAL OF OCEANOGRAPHY	J OCEANOGR	0916-8370	1573-868X	1.3	1.7	OCEANOGRAPHY	Q4	50/65
					1879	Marine Genomics	MAR GENOM	1874-7787	1876-7478	1.3	1.4	GENETICS & HEREDITY	Q4	156/191
					1880	Montenegrin Journal of Sports Science and Medicine	MONTENEGRIN J SPORT	1800-8755	1800-8763	1.3	1.2	SPORT SCIENCES	Q3	84/127
					1881	Sucht-Zeitschrift fur Wissenschaft und Praxis	SUCHT	0939-5911	1664-2856	1.3	0.8	SUBSTANCE ABUSE	Q4	42/55
					1882	TEACHERS COLLEGE RECORD	TEACH COLL REC	0161-4681	1467-9620	1.3	1.6	EDUCATION & EDUCATIONAL RESEARCH	Q2	345/756
					1883	Topics in Companion Animal Medicine	TOP COMPANION ANIM M	1938-9736	1946-9837	1.3	1.3	VETERINARY SCIENCES	Q2	78/167
					1884	Turkish Archives of Pediatrics	TURK ARCH PEDIATR	N/A	2757-6256	1.3	1.3	PEDIATRICS	Q3	107/186
					1885	JOURNAL OF HUMANISTIC PSYCHOLOGY	J HUMANIST PSYCHOL	0022-1678	1552-650X	1.3	1.6	PSYCHOLOGY, MULTIDISCIPLINARY	Q3	122/218
					1886	Journal of Research on Leadership Education	J RES LEADERSH EDUC	1942-7751	1942-7751	1.3	1.9	EDUCATION & EDUCATIONAL RESEARCH	Q2	345/756
					1887	PHARMACEUTICAL STATISTICS	PHARM STAT	1539-1604	1539-1612	1.3	1.5	STATISTICS & PROBABILITY	Q2	65/168
					1888	RELIEVE-Revista Electronica de Investigacion y Evaluacion Educativa	RELIEVE	1134-4032	1134-4032	1.3	1.7	EDUCATION & EDUCATIONAL RESEARCH	Q2	345/756
					1889	Archives of Plastic Surgery-APS	ARCH PLAST SURG-APS	2234-6163	2234-6171	1.3	1.5	SURGERY	Q3	177/290
					1890	Egyptian Journal of Forensic Sciences	EGYPT J FORENSIC SCI	2090-536X	2090-5939	1.3	1.3	MEDICINE, LEGAL	Q3	14/23
					1891	ENDOCRINE JOURNAL	ENDOCR J	0918-8959	1348-4540	1.3	1.7	ENDOCRINOLOGY & METABOLISM	Q4	155/186
					1892	ESAIM-CONTROL OPTIMISATION AND CALCULUS OF VARIATIONS	ESAIM CONTR OPTIM CA	1292-8119	1262-3377	1.3	1.5	MATHEMATICS, APPLIED	Q2	124/331
					1893	Journal of Cross-Cultural Gerontology	J CROSS-CULT GERONTO	0169-3816	1573-0719	1.3	2.2	GERONTOLOGY	Q3	32/47
					1894	Optimization Letters	OPTIM LETT	1862-4472	1862-4480	1.3	1.4	OPERATIONS RESEARCH & MANAGEMENT SCIENCE	Q4	83/106
					1895	Translational Animal Science	TRANSL ANIM SCI	N/A	2573-2102	1.3	1.5	AGRICULTURE, DAIRY & ANIMAL SCIENCE	Q3	45/80
					1896	Quality Engineering	QUAL ENG	0898-2112	1532-4222	1.3	1.9	STATISTICS & PROBABILITY	Q2	65/168
					1897	Statistics & Risk Modeling	STATIST RISK MODEL	2193-1402	2196-7040	1.3	0.8	STATISTICS & PROBABILITY	Q2	65/168
					1898	Ultrasound International Open	ULTRASOUND INT OPEN	2509-596X	2199-7152	1.3	2.7	RADIOLOGY, NUCLEAR MEDICINE & MEDICAL IMAGING	Q3	138/204
					1899	Acoustics	ACOUSTICS-BASEL	N/A	2624-599X	1.3	1.9	ACOUSTICS	Q3	23/40
					1900	ANNALES ZOOLOGICI	ANN ZOOL	0003-4541	1734-1833	1.3	0.9	ENTOMOLOGY	Q2	52/109
					1901	APPLIED ENTOMOLOGY AND ZOOLOGY	APPL ENTOMOL ZOOL	0003-6862	1347-605X	1.3	1.3	ENTOMOLOGY	Q2	52/109
					1902	Asian Myrmecology	ASIAN MYRMECOL	1985-1944	N/A	1.3	1	ENTOMOLOGY	Q2	52/109
					1903	Asian Perspective	ASIAN PERSPECT-SEOUL	0258-9184	2288-2871	1.3	1.1	INTERNATIONAL RELATIONS	Q2	76/165
					1904	CONTRIBUTIONS TO PLASMA PHYSICS	CONTRIB PLASM PHYS	0863-1042	1521-3986	1.3	1.2	PHYSICS, FLUIDS & PLASMAS	Q3	29/40
					1905	Journal of Aerospace Information Systems	J AEROSP INFORM SYST	1940-3151	2327-3097	1.3	1.7	ENGINEERING, AEROSPACE	Q2	25/52
					1906	Journal of the American Taxation Association	J AM TAX ASSOC	0198-9073	1558-8017	1.3	2.1	BUSINESS, FINANCE	Q3	144/231
					1907	NORTH AMERICAN JOURNAL OF FISHERIES MANAGEMENT	N AM J FISH MANAGE	0275-5947	1548-8675	1.3	1.4	FISHERIES	Q3	40/62
					1908	Open Access Journal of Sports Medicine	OPEN ACCESS J SPORTS	1179-1543	1179-1543	1.3	2.1	SPORT SCIENCES	Q3	84/127
					1909	RATIONALITY AND SOCIETY	RATION SOC	1043-4631	1461-7358	1.3	1.1	SOCIOLOGY	Q3	113/217
					1910	BioResources	BIORESOURCES	1930-2126	1930-2126	1.3	1.5	MATERIALS SCIENCE, PAPER & WOOD	Q2	45558
					1911	EMERGENCY MEDICINE CLINICS OF NORTH AMERICA	EMERG MED CLIN N AM	0733-8627	1558-0539	1.3	2.1	EMERGENCY MEDICINE	Q3	32/54
					1912	FOREST PATHOLOGY	FOREST PATHOL	1437-4781	1439-0329	1.3	1.6	FORESTRY	Q3	48/89
					1913	Journal of Oceanology and Limnology	J OCEANOL LIMNOL	2096-5508	2523-3521	1.3	1.5	OCEANOGRAPHY	Q4	50/65
					1914	Journal of Population Ageing	J POPUL AGEING	1874-7884	1874-7876	1.3	1.8	GERONTOLOGY	Q3	32/47
					1915	Journal of Ultrasound	J ULTRASOUND	1971-3495	1876-7931	1.3	1.7	RADIOLOGY, NUCLEAR MEDICINE & MEDICAL IMAGING	Q3	138/204
					1916	Modelling	MODELLING-BASEL	N/A	2673-3951	1.3	1.4	ENGINEERING, MULTIDISCIPLINARY	Q3	91/179
					1917	OPEN SYSTEMS & INFORMATION DYNAMICS	OPEN SYST INF DYN	1230-1612	1793-7191	1.3	0.8	STATISTICS & PROBABILITY	Q2	65/168
					1918	POLITICAL THEORY	POLIT THEORY	0090-5917	1552-7476	1.3	1.9	POLITICAL SCIENCE	Q2	153/317
					1919	Sociology of Development	SOCIOL DEV	N/A	2374-538X	1.3	1.4	SOCIOLOGY	Q3	113/217
					1920	African Journal of Disability	AFR J DISABIL	2223-9170	2226-7220	1.3	1.8	HEALTH CARE SCIENCES & SERVICES	Q4	136/174
					1921	British Journal of Occupational Therapy	BRIT J OCCUP THER	0308-0226	1477-6006	1.3	1.6	REHABILITATION	Q3	106/169
					1922	CLINICAL PHYSIOLOGY AND FUNCTIONAL IMAGING	CLIN PHYSIOL FUNCT I	1475-0961	1475-097X	1.3	1.7	PHYSIOLOGY	Q4	75/85
					1923	Current Pediatric Reviews	CURR PEDIATR REV	1573-3963	1875-6336	1.3	3.2	PEDIATRICS	Q3	107/186
					1924	HETEROCYCLIC COMMUNICATIONS	HETEROCYCL COMMUN	0793-0283	2191-0197	1.3	1.4	CHEMISTRY, ORGANIC	Q3	42/58
					1925	Holistic Nursing Practice	HOLIST NURS PRACT	0887-9311	1550-5138	1.3	1.3	NURSING	Q3	111/191
					1926	Journal of China Tourism Research	J CHINA TOUR RES	1938-8160	1938-8179	1.3	2	HOSPITALITY, LEISURE, SPORT & TOURISM	Q3	90/139
					1927	JOURNAL OF PSYCHOPATHOLOGY AND BEHAVIORAL ASSESSMENT	J PSYCHOPATHOL BEHAV	0882-2689	1573-3505	1.3	2	PSYCHOLOGY, CLINICAL	Q3	124/180
					1928	LETTERS IN MATHEMATICAL PHYSICS	LETT MATH PHYS	0377-9017	1573-0530	1.3	1.2	PHYSICS, MATHEMATICAL	Q3	34/60
					1929	QUARTERLY JOURNAL OF NUCLEAR MEDICINE AND MOLECULAR IMAGING	Q J NUCL MED MOL IM	1824-4785	1827-1936	1.3	1.3	RADIOLOGY, NUCLEAR MEDICINE & MEDICAL IMAGING	Q3	138/204
					1930	Ethics & International Affairs	ETHICS INT AFF	0892-6794	1747-7093	1.3	1.7	POLITICAL SCIENCE	Q2	153/317
					1931	Information Polity	INFORM POLITY	1570-1255	1875-8754	1.3	2.8	INFORMATION SCIENCE & LIBRARY SCIENCE	Q2	77/160
					1932	International Journal of Nursing Education Scholarship	INT J NURS EDUC SCHO	2194-5772	1548-923X	1.3	N/A	NURSING	Q3	111/191
					1933	Journal of Integrative and Complementary Medicine	J INTEGR COMPLEMENT	2768-3605	2768-3613	1.3	1.3	INTEGRATIVE & COMPLEMENTARY MEDICINE	Q3	26/43
					1934	Journal of Sport Psychology in Action	J SPORT PSYCHOL ACTI	2152-0704	2152-0712	1.3	1.8	PSYCHOLOGY, APPLIED	Q3	82/113
					1935	NEUROPATHOLOGY	NEUROPATHOLOGY	0919-6544	1440-1789	1.3	1.7	PATHOLOGY	Q3	60/88
					1936	THORACIC AND CARDIOVASCULAR SURGEON	THORAC CARDIOV SURG	0171-6425	1439-1902	1.3	1.4	SURGERY	Q3	177/290
					1937	BioSocieties	BIOSOCIETIES	1745-8552	1745-8560	1.3	1.5	SOCIAL SCIENCES, BIOMEDICAL	Q4	37/46
					1938	BULLETIN OF THE GEOLOGICAL SOCIETY OF FINLAND	B GEOL SOC FINLAND	0367-5211	1799-4632	1.3	0.9	GEOLOGY	Q2	22/60
					1939	CHILDS NERVOUS SYSTEM	CHILD NERV SYST	0256-7040	1433-0350	1.3	1.5	SURGERY	Q3	177/290
					1940	Global Labour Journal	GLOB LABOUR J	1918-6711	1918-6711	1.3	2.2	INDUSTRIAL RELATIONS & LABOR	Q3	28/49
					1941	IEEE TRANSACTIONS ON PLASMA SCIENCE	IEEE T PLASMA SCI	0093-3813	1939-9375	1.3	1.2	PHYSICS, FLUIDS & PLASMAS	Q3	29/40
					1942	JOURNAL OF CARDIAC SURGERY	J CARDIAC SURG	0886-0440	1540-8191	1.3	1.5	SURGERY	Q3	177/290
					1943	JOURNAL OF DATABASE MANAGEMENT	J DATABASE MANAGE	1063-8016	1533-8010	1.3	2.1	COMPUTER SCIENCE, SOFTWARE ENGINEERING	Q3	92/131
					1944	JOURNAL OF EVOLUTIONARY ECONOMICS	J EVOL ECON	0936-9937	1432-1386	1.3	2.2	ECONOMICS	Q3	323/597
					1945	JOURNAL OF OFFSHORE MECHANICS AND ARCTIC ENGINEERING-TRANSACTIONS OF THE ASME	J OFFSHORE MECH ARCT	0892-7219	1528-896X	1.3	1.3	ENGINEERING, OCEAN	Q3	13/18
					1946	Minimally Invasive Surgery	MINIM INVASIVE SURG	2090-1445	2090-1453	1.3	1.9	SURGERY	Q3	177/290
					1947	QUARTERLY JOURNAL OF SPEECH	Q J SPEECH	0033-5630	1479-5779	1.3	2	COMMUNICATION	Q2	108/227
					1948	Software Impacts	SOFTW IMPACTS	2665-9638	2665-9638	1.3	1.5	COMPUTER SCIENCE, SOFTWARE ENGINEERING	Q3	92/131
					1949	Applied Network Science	APPL NETW SCI	N/A	2364-8228	1.3	N/A	MULTIDISCIPLINARY SCIENCES	Q2	65/134
					1950	Aquatic Biology	AQUAT BIOL	1864-7790	1864-7782	1.3	2	MARINE & FRESHWATER BIOLOGY	Q3	75/119
					1951	BMJ Open Quality	BMJ OPEN QUAL	N/A	2399-6641	1.3	N/A	MEDICINE, GENERAL & INTERNAL	Q2	143/325
					1952	Cardiovascular Endocrinology & Metabolism	CARDIOVASC ENDOCR ME	2574-0954	2574-0954	1.3	2	CARDIAC & CARDIOVASCULAR SYSTEMS	Q3	160/220
					1953	Family & Consumer Sciences Research Journal	FAM CONSUM SCI RES J	1077-727X	1552-3934	1.3	1.4	FAMILY STUDIES	Q3	38/66
					1954	Frontiers of Business Research in China	FRONT BUS RES CHINA	1673-7326	1673-7431	1.3	2.7	BUSINESS	Q3	221/302
					1955	JOURNAL OF APPLIED AQUACULTURE	J APPL AQUACULT	1045-4438	1545-0805	1.3	N/A	FISHERIES	Q3	40/62
					1956	Journal of Demographic Economics	J DEMOGR ECON	2054-0892	2054-0906	1.3	1.4	ECONOMICS	Q3	323/597
					1957	Journal of Technology and Chinese Language Teaching	J TECHNOL CHIN LANG	1949-260X	1949-260X	1.3	0.7	EDUCATION & EDUCATIONAL RESEARCH	Q2	345/756
					1958	NEUROIMAGING CLINICS OF NORTH AMERICA	NEUROIMAG CLIN N AM	1052-5149	1557-9867	1.3	2.2	RADIOLOGY, NUCLEAR MEDICINE & MEDICAL IMAGING	Q3	138/204
					1959	Noise & Health	NOISE HEALTH	1463-1741	1998-4030	1.3	1.5	PUBLIC, ENVIRONMENTAL & OCCUPATIONAL HEALTH	Q4	311/403
					1960	Papers in Language Testing and Assessment	PAP LANG TEST ASSESS	2201-0009	2201-0009	1.3	0.8	LINGUISTICS	Q2	97/297
					1961	PsyCh Journal	PSYCH J	2046-0252	2046-0260	1.3	1.6	PSYCHOLOGY, MULTIDISCIPLINARY	Q3	122/218
					1962	APPLIED STOCHASTIC MODELS IN BUSINESS AND INDUSTRY	APPL STOCH MODEL BUS	1524-1904	1526-4025	1.3	1.4	STATISTICS & PROBABILITY	Q2	65/168
					1963	CANADIAN JOURNAL OF ECONOMICS-REVUE CANADIENNE D ECONOMIQUE	CAN J ECON	0008-4085	1540-5982	1.3	1.4	ECONOMICS	Q3	323/597
					1964	CELLULOSE CHEMISTRY AND TECHNOLOGY	CELL CHEM TECHNOL	0576-9787	0576-9787	1.3	1.2	MATERIALS SCIENCE, PAPER & WOOD	Q2	45558
					1965	Diabetology International	DIABETOL INT	2190-1678	2190-1686	1.3	2.1	ENDOCRINOLOGY & METABOLISM	Q4	155/186
					1966	DISCRETE DYNAMICS IN NATURE AND SOCIETY	DISCRETE DYN NAT SOC	1026-0226	1607-887X	1.3	1.2	MULTIDISCIPLINARY SCIENCES	Q2	65/134
					1967	Drugs Habits and Social Policy	DRUG HABIT SOC POLIC	2752-6739	2752-6747	1.3	1.4	SUBSTANCE ABUSE	Q4	42/55
					1968	JAPAN AND THE WORLD ECONOMY	JPN WORLD ECON	0922-1425	1879-2006	1.3	1.3	ECONOMICS	Q3	323/597
					1969	JAPANESE JOURNAL OF INFECTIOUS DISEASES	JPN J INFECT DIS	1344-6304	1884-2836	1.3	1.4	INFECTIOUS DISEASES	Q4	112/132
					1970	Journal of Accounting Auditing and Finance	J ACCOUNT AUDIT FINA	0148-558X	2160-4061	1.3	2	BUSINESS, FINANCE	Q3	144/231
					1971	JOURNAL OF PEDIATRIC ENDOCRINOLOGY & METABOLISM	J PEDIATR ENDOCR MET	0334-018X	2191-0251	1.3	1.4	PEDIATRICS	Q3	107/186
					1972	JOURNAL OF PHARMACOLOGICAL AND TOXICOLOGICAL METHODS	J PHARMACOL TOX MET	1056-8719	1873-488X	1.3	1.5	TOXICOLOGY	Q4	96/106
					1973	Journal of Simulation	J SIMUL	1747-7778	1747-7786	1.3	1.8	OPERATIONS RESEARCH & MANAGEMENT SCIENCE	Q4	83/106
					1974	METHODS OF INFORMATION IN MEDICINE	METHOD INFORM MED	0026-1270	2511-705X	1.3	2.2	MEDICAL INFORMATICS	Q4	40/44
					1975	PHASE TRANSITIONS	PHASE TRANSIT	0141-1594	1029-0338	1.3	1.4	PHYSICS, CONDENSED MATTER	Q4	62/79
					1976	Acta Psychologica Sinica	ACTA PSYCHOL SIN	0439-755X	N/A	1.3	N/A	PSYCHOLOGY, MULTIDISCIPLINARY	Q3	122/218
					1977	Agricultural and Resource Economics Review	AGRIC RESOUR ECON RE	1068-2805	2372-2614	1.3	1.7	AGRICULTURAL ECONOMICS & POLICY	Q3	24/39
					1978	Biomedical Physics & Engineering Express	BIOMED PHYS ENG EXPR	2057-1976	2057-1976	1.3	1.3	RADIOLOGY, NUCLEAR MEDICINE & MEDICAL IMAGING	Q3	138/204
					1979	EUROPEAN REVIEW OF APPLIED PSYCHOLOGY-REVUE EUROPEENNE DE PSYCHOLOGIE APPLIQUEE	EUR REV APPL PSYCHOL	1162-9088	1162-9088	1.3	1.4	PSYCHOLOGY, APPLIED	Q3	82/113
					1980	LAND ECONOMICS	LAND ECON	0023-7639	1543-8325	1.3	1.9	ENVIRONMENTAL STUDIES	Q4	147/182
					1981	WEED TECHNOLOGY	WEED TECHNOL	0890-037X	1550-2740	1.3	1.5	PLANT SCIENCES	Q3	166/265
					1982	Agrosystems Geosciences & Environment	AGROSYS GEOSCI ENV	N/A	2639-6696	1.3	1.5	AGRONOMY	Q3	67/125
					1983	CIN-COMPUTERS INFORMATICS NURSING	CIN-COMPUT INFORM NU	1538-2931	1538-9774	1.3	1.8	NURSING	Q3	111/191
					1984	Cognitive and Behavioral Neurology	COGN BEHAV NEUROL	1543-3633	1543-3641	1.3	1.5	CLINICAL NEUROLOGY	Q4	221/277
					1985	European Journal of Rheumatology	EUR J RHEUMATOL	2147-9720	2148-4279	1.3	1.6	RHEUMATOLOGY	Q4	43/57
					1986	International Journal of Forensic Mental Health	INT J FORENSIC MENT	1499-9013	1932-9903	1.3	1.5	PSYCHIATRY	Q3	205/276
					1987	JOURNAL OF BIOLOGICAL SYSTEMS	J BIOL SYST	0218-3390	1793-6470	1.3	1.4	MATHEMATICAL & COMPUTATIONAL BIOLOGY	Q4	54/65
					1988	Journal of Theoretical and Computational Acoustics	J THEOR COMPUT ACOUS	2591-7285	2591-7811	1.3	1.1	MATHEMATICS, INTERDISCIPLINARY APPLICATIONS	Q3	87/135
					1989	Journal of Unmanned Vehicle Systems	J UNMANNED VEH SYST	2291-3467	2291-3467	1.3	2.8	REMOTE SENSING	Q3	46/62
					1990	PhytoKeys	PHYTOKEYS	1314-2011	1314-2003	1.3	1.3	PLANT SCIENCES	Q3	166/265
					1991	SCANDINAVIAN JOURNAL OF ECONOMICS	SCAND J ECON	0347-0520	1467-9442	1.3	1.4	ECONOMICS	Q3	323/597
					1992	ACTA OECOLOGICA-INTERNATIONAL JOURNAL OF ECOLOGY	ACTA OECOL	1146-609X	1873-6238	1.3	1.6	ECOLOGY	Q3	141/195
					1993	Acta Technologica Agriculturae	ACTA TECHNOL AGR	1335-2555	1338-5267	1.3	1	AGRICULTURE, MULTIDISCIPLINARY	Q2	39/89
					1994	British Journal of Pain	BRIT J PAIN	2049-4637	2049-4645	1.3	1.8	CLINICAL NEUROLOGY	Q4	221/277
					1995	Frontiers in Applied Mathematics and Statistics	FRONT APPL MATH STAT	N/A	2297-4687	1.3	N/A	MATHEMATICS, INTERDISCIPLINARY APPLICATIONS	Q3	87/135
					1996	International Trade Journal	INT TRADE J	0885-3908	1521-0545	1.3	N/A	ECONOMICS	Q3	323/597
					1997	Jornal Brasileiro de Nefrologia	J BRAS NEFROL	0101-2800	2175-8239	1.3	N/A	UROLOGY & NEPHROLOGY	Q3	88/126
					1998	Journal of Cultural Cognitive Science	J CULT COGN SCI	2520-100X	2520-1018	1.3	1.5	PSYCHOLOGY, EXPERIMENTAL	Q4	82/99
[truncated: 19,802 more rows]

## Sheet: Supplementary Tables 2
	1	2	3	4	5	6	7	8	9	10
Sentence	Query: 1. How does impaired miR172 activity affect fruit growth in Arabidopsis Thaliana? Response: Based on your inquiry, I have summarized the relevant research information as follows: 1. Related gene family: The miR172 gene family plays a crucial role in the fruit growth of Arabidopsis thaliana. When the activity of miR172 is impaired, fruit growth is inhibited. Additionally, the FRUITFULL (FUL…	Query: 2. How does loss of EXO70A1 affect the formation and localization of the Caspari band? Response: Based on your inquiry, I have summarized the relevant research information as follows: 1. The deletion of the EXO70A1 gene leads to discontinuity in the formation of the Casparian strip in the endodermis. The EXO70A1 mutant, known as lord of the rings 2 (lotr2), results in mislocalization of CA…	Query: 3. How does the SEP3 exon 6 circular RNA affect the phenotype of flower organs? Response: Based on your question, I have summarized the relevant research information as follows: 1. Related Gene Family: The SEP3 gene belongs to the MADS-box transcription factor family, which plays an important role in the development of floral organs. 2. Related Protein: The circRNA generated from the sixth…	Query: 4. How do FLOWERING LOCUS C (FLC) gene noncoding polymorphisms affect flowering time of Arabidopsis Thaliana? Response: According to your question, I have summarized the relevant research information as follows: 1. Related Gene Family: The FLOWERING LOCUS C (FLC) gene belongs to the MADS-box transcription factor family and is an important regulatory gene for flowering time in Arabidopsis t…	Query: 5. What role do actin VIII and myosin XI play in automatic stem straightening? Response: Based on your question, I have summarized the following relevant research information: 1. Related Gene Families: The question mentions the role of the actin VIII and myosin XI gene families in the automatic straightening of plant stems. Actin and myosin encode actin and myosin proteins, respectively, w…	Query: 6. How does WRKY36 regulate HY5 gene transcription? Response: Based on your question, I have summarized the following relevant research information: 1. Relevant gene family: WRKY36 belongs to the WRKY transcription factor family, which plays an important role in plant growth, development, and response to environmental stress. 2. Related protein: WRKY36 can interact with the UVR8 protein. U…	Query: 7. How do chloroplasts, mitochondria, and peroxisomes interact during photosynthesis? Response: Based on your question, I have summarized the following relevant research information: 1. Associated Organelles: Chloroplasts, mitochondria, and peroxisomes interact during the process of photosynthesis. Physiological studies indicate that these organelles actively communicate during photorespir…	Query: 8. What is the precise role of prophase band (PPB) in the plane-orientation of plant cell division? Response: Based on your question, I have summarized the relevant research information as follows: 1. Related Gene Families: The TRM (TON1 Recruiting Motif) genes in the TON1 gene family are involved in the formation of the preprophase band (PPB). Additionally, the HY5 gene can regulate the e…	Query: 9. How does the homeostasis between H3K9 methylation and H3K4 monomethylation regulate gene silencing? Response: Based on your inquiry, I have summarized the relevant research information as follows: 1. Related Gene Families: The H3K9 methyltransferase gene family and the H3K4me1 demethylase gene family play important roles in this process. The dynamic balance between H3K9 methylation and …	Query: 10. What is the role of USP1-UAF1 deubiquitination enzyme complex in DNA damage response? How does it affect susceptibility to platinum-based anticancer drugs? Response: Based on your inquiry, I have summarized the following relevant research information: 1. USP1-UAF1 is a key deubiquitinating enzyme complex that plays an important regulatory role in the DNA damage response. Inhibition of …
64 token	Query: 1. How does impaired miR172 activity affect fruit growth in Arabidopsis Thaliana? Response: Based on your question, I have summarized the following relevant research information: 1. Related Gene Family: Studies have found that miR172 is a key factor in the fruit growth of Arabidopsis. When the activity of miR172 is impaired, the growth of the fruit is hindered. Additionally, data indicate …	Query: 2. How does loss of EXO70A1 affect the formation and localization of the Caspari band? Response: Based on your inquiry, I have summarized the relevant research information as follows: 1. Related Gene Family: The EXO70A1 gene belongs to the conserved Exocyst complex family, which is a core component of secretion in eukaryotes. The radiation evolution of Exo70 subfamily genes in plants indic…	Query: 3. How does the SEP3 exon 6 circular RNA affect the phenotype of flower organs? Response: Based on your question, I have summarized the following relevant research information: 1. Related Gene Family: The SEP3 gene belongs to the MADS-box transcription factor family, which plays an important regulatory role in the development of floral organs in plants. 2. Relevant Protein: The SEP3 gene e…	Query: 4. How do FLOWERING LOCUS C (FLC) gene noncoding polymorphisms affect flowering time of Arabidopsis Thaliana? Response: Based on your question, I have summarized the following relevant research information: 1. Related Gene Family: The FLOWERING LOCUS C (FLC) gene belongs to the MADS-box transcription factor family and is an important regulatory factor for flowering time in Arabidopsis. 2. …	Query: 5. What role do actin VIII and myosin XI play in automatic stem straightening? Response: Based on your inquiry, I have summarized the relevant research information as follows: 1. Related Gene Families: The question mentions the actin VIII and myosin XI genes. Actin and myosin are two important families of cytoskeletal proteins that are widely expressed in plants and play a role in the asse…	Query: 6. How does WRKY36 regulate HY5 gene transcription? Response: Based on your inquiry, I have summarized the following research information regarding the regulation of HY5 gene transcription by WRKY36: 1. WRKY Transcription Factor Family: WRKY36 belongs to the WRKY transcription factor family, which is widely present in plants and participates in the regulation of various biological processe…	Query: 7. How do chloroplasts, mitochondria, and peroxisomes interact during photosynthesis? Response: Based on your question, I have summarized the following relevant research information: 1. Related organelles: Chloroplasts, mitochondria, and peroxisomes interact during photosynthesis. Physiological studies indicate that these organelles actively communicate during the process of photorespirati…	Query: 8. What is the precise role of prophase band (PPB) in the plane-orientation of plant cell division? Response: Based on your question, I have summarized the relevant research information as follows: 1. Related Gene Family: TON1 gene family. Research has found that a TRM (TON1 recruiting motif) mutant in Arabidopsis impairs the formation of the pre-prophase band (PPB) but does not affect int…	Query: 9. How does the homeostasis between H3K9 methylation and H3K4 monomethylation regulate gene silencing? Response: Based on your question, I have summarized the following relevant research information: 1. Relevant Gene Families: The H3K9 methyltransferase gene family and the H3K4 demethylase gene family play important roles in the dynamic balance of H3K9 methylation and H3K4 monomethylation,…	Query: 10. What is the role of USP1-UAF1 deubiquitination enzyme complex in DNA damage response? How does it affect susceptibility to platinum-based anticancer drugs? Response: Based on your question, I have summarized the following relevant research information: 1. Relevant gene family: USP1-UAF1 is a deubiquitinating enzyme complex that belongs to the deubiquitinating enzymes (DUBs) family. DUB…
128 token	Query: 1. How does impaired miR172 activity affect fruit growth in Arabidopsis Thaliana? Response: Based on your question, I have summarized the relevant research information as follows: 1. Related Gene Families: miR172 is an important microRNA that regulates fruit growth and development in plants such as Arabidopsis. Additionally, the MADS-box gene family protein FRUITFULL (FUL) and auxin respon…	Query: 2. How does loss of EXO70A1 affect the formation and localization of the Caspari band? Response: Based on your question, I have summarized the relevant research information as follows: 1. Relevant gene family: EXO70 is a conserved subunit of the exocyst complex in eukaryotes, involved in the process of cell secretion. The EXO70 gene family in plants has multiple members, such as EXO70A1, w…	Query: 3. How does the SEP3 exon 6 circular RNA affect the phenotype of flower organs? Response: Based on your inquiry, I have summarized the following relevant research information: 1. Related Gene Family: The SEP3 gene belongs to the MADS-box transcription factor family, which plays an important regulatory role in the development of floral organs in plants. 2. Related Protein: The SEP3 gene enc…	Query: 4. How do FLOWERING LOCUS C (FLC) gene noncoding polymorphisms affect flowering time of Arabidopsis Thaliana? Response: Based on your question, I have summarized the relevant research information as follows: 1. The polymorphism in the introns of the FLC gene can influence the splicing of the FLC antisense transcript COOLAIR, thereby regulating the expression of FLC and flowering time. This…	Query: 5. What role do actin VIII and myosin XI play in automatic stem straightening? Response: Based on your questions, I have summarized the relevant research information as follows: 1. Related gene families: The Myosin XI gene family, particularly the XIF and XIK genes; the Actin gene family, specifically the Actin8 gene. Mutants of these genes lead to an excessive curving phenotype of the Ara…	Query: 6. How does WRKY36 regulate HY5 gene transcription? Response: Based on your question, I have summarized the following research information: 1. Related Gene Family: WRKY Transcription Factor Family. WRKY36 is a WRKY transcription factor in Arabidopsis that can interact with UVR8 and inhibit the transcription of HY5. 2. Related Protein: UVR8 is a UV-B light receptor protein that interacts wi…	Query: 7. How do chloroplasts, mitochondria, and peroxisomes interact during photosynthesis? Response: Based on your question, I have summarized the following relevant research information: 1. Related Organelles: Chloroplasts, mitochondria, and peroxisomes actively interact during the process of photorespiration. Studies have shown that peroxisomes located near chloroplasts change from a spherica…	Query: 8. What is the precise role of prophase band (PPB) in the plane-orientation of plant cell division? Response: Based on your query, I have summarized the following relevant research information: 1. Related gene family: TON1 gene family. TRM (TON1 Recruiting Motif) mutants impair the formation of pre-prophase bands (PPB), but do not affect interphase microtubules. 2. Related protein: TON1 pr…	Query: 9. How does the homeostasis between H3K9 methylation and H3K4 monomethylation regulate gene silencing? Response: Based on your inquiry, I have summarized the following relevant research information: 1. Relevant gene families: LDL family genes such as LDL2 and LDL3 are involved in regulating the methylation levels of histone H3K4, thereby influencing gene silencing. 2. Related proteins: The…	Query: 10. What is the role of USP1-UAF1 deubiquitination enzyme complex in DNA damage response? How does it affect susceptibility to platinum-based anticancer drugs? Response: Based on your inquiry, I have summarized the following relevant research information: 1. Related Gene Family: USP1 (ubiquitin-specific protease 1) is a type of deubiquitinating enzyme that forms a complex with UAF1 and pla…
30 words 10 overlap	Query: 1. How does impaired miR172 activity affect fruit growth in Arabidopsis Thaliana? Response: Based on your question, I have summarized the following relevant research information: 1. Related gene families: The miR172 gene family plays a key role in fruit growth in Arabidopsis thaliana. The miR165/166 gene family is associated with lignification. 2. Related proteins: The FRUITFULL (FUL) MADS…	Query: 2. How does loss of EXO70A1 affect the formation and localization of the Caspari band? Response: Based on your question, I have summarized the following relevant research information: 1. Related Gene Family: The EXO70A1 gene is a subunit of the exocyst complex, which is a core component involved in secretion in eukaryotes. The evolutionary radiation of EXO70 subfamily genes in plants sugge…	Query: 3. How does the SEP3 exon 6 circular RNA affect the phenotype of flower organs? Response: Based on your inquiry, I have summarized the relevant research information as follows: 1. Relevant gene family: The SEP3 gene belongs to the MADS-box transcription factor family, which plays a significant role in the alternative splicing variants in Arabidopsis, including the regulation of homologous …	Query: 4. How do FLOWERING LOCUS C (FLC) gene noncoding polymorphisms affect flowering time of Arabidopsis Thaliana? Response: Based on your question, I have summarized the relevant research information as follows: 1. Relevant Gene Family: The FLOWERING LOCUS C (FLC) gene belongs to the MADS-box transcription factor family and is a crucial regulatory gene for flowering time in Arabidopsis thalian…	Query: 5. What role do actin VIII and myosin XI play in automatic stem straightening? Response: Based on your question, I have summarized the following relevant research information: 1. Related Gene Family: The question mentions the roles of the actin VIII and myosin XI gene families in the automatic straightening process of plant stems. 2. Related Proteins: Actin and myosin XI are two types of c…	Query: 6. How does WRKY36 regulate HY5 gene transcription? Response: Based on your question, I have summarized the relevant research information as follows: 1. Related gene family: WRKY36 belongs to the WRKY transcription factor family. 2. Related proteins: WRKY36 is a WRKY DNA-binding protein that can interact with the UVR8 protein. HY5 is a downstream target gene of WRKY36. 3. Associated phenot…	Query: 7. How do chloroplasts, mitochondria, and peroxisomes interact during photosynthesis? Response: Based on your question, I have summarized the following related research information: 1. During the process of photorespiration, there is active communication between the chloroplasts, mitochondria, and peroxisomes. Photorespiration is a process through which byproducts generated from photosynth…	Query: 8. What is the precise role of prophase band (PPB) in the plane-orientation of plant cell division? Response: Based on your question, I have summarized the relevant research information as follows: 1. Related gene family: The TRM (TON1 Recruiting Motif) genes within the TON1 gene family are involved in the formation of the preprophase band (PPB). 2. Associated phenotypes: (1) Mutations in …	Query: 9. How does the homeostasis between H3K9 methylation and H3K4 monomethylation regulate gene silencing? Response: Based on your question, I have summarized the following relevant research information: 1. Related Gene Families: The dynamic balance between H3K9 methylation and H3K4 monomethylation involves gene families such as histone H3 lysine 9 (H3K9) methyltransferases and H3K9 demethylas…	Query: 10. What is the role of USP1-UAF1 deubiquitination enzyme complex in DNA damage response? How does it affect susceptibility to platinum-based anticancer drugs? Response: Based on your question, I have summarized the following relevant research information: 1. USP1-UAF1 is a key deubiquitinating enzyme complex that plays an important role in the DNA damage response. ML323 is a highly effici…
50 words 20 overlap	Query: 1. How does impaired miR172 activity affect fruit growth in Arabidopsis Thaliana? Response: Based on your question, I have summarized the following relevant research information: 1. Related Gene Family: The miR172 gene family plays a crucial role in the growth of Arabidopsis fruit. When the activity of miR172 is impaired, fruit growth is hindered. Additionally, the MADS-domain protein FRUI…	Query: 2. How does loss of EXO70A1 affect the formation and localization of the Caspari band? Response: Based on your question, I have summarized the following relevant research information: 1. Related Gene Family: The EXO70A1 gene belongs to the conserved Exocyst complex family, which is a core component of secretion in eukaryotes. In Arabidopsis, members of the EXO70 gene family appear to have …	Query: 3. How does the SEP3 exon 6 circular RNA affect the phenotype of flower organs? Response: Based on your question, I have summarized the following relevant research information: 1. Related Gene Family: The SEP3 gene belongs to the MADS-box transcription factor family. This family plays a role in splice variants in Arabidopsis, including within the homologous MADS-box transcription factor fa…	Query: 4. How do FLOWERING LOCUS C (FLC) gene noncoding polymorphisms affect flowering time of Arabidopsis Thaliana? Response: Based on your question, I have summarized the following relevant research information: 1. Related gene family: The FLOWERING LOCUS C (FLC) gene belongs to the MADS-box transcription factor family and plays a significant role in the flowering regulation of Arabidopsis thal…	Query: 5. What role do actin VIII and myosin XI play in automatic stem straightening? Response: Based on your question, I have summarized the relevant research information as follows: 1. **Relevant Gene Families**: The question mentioned the roles of actin VIII and myosin XI genes in the automatic straightening process of plant stems. Actin and myosin belong to the actin and myosin gene families,…	Query: 6. How does WRKY36 regulate HY5 gene transcription? Response: Based on your inquiry, I have summarized the relevant research information as follows: 1. Related Gene Family: The WRKY36 gene belongs to the WRKY transcription factor family. 2. Associated Protein: WRKY36 is a WRKY DNA-binding protein. It can interact with the UVR8 protein. 3. Related Phenotypes: WRKY36 promotes hypocotyl elong…	Query: 7. How do chloroplasts, mitochondria, and peroxisomes interact during photosynthesis? Response: Based on your question, I have summarized the following relevant research information: 1. Related organelles: Chloroplasts, mitochondria, and peroxisomes actively communicate during the process of photorespiration. Photorespiration is a process where by-products generated through photosynthesis …	Query: 8. What is the precise role of prophase band (PPB) in the plane-orientation of plant cell division? Response: Based on your question, I have summarized the following relevant research information: 1. Related gene family: Mutations in the TON1 Recruiting Motif (TRM) gene impair the formation of the Preprophase Band (PPB) but do not affect interphase microtubules. 2. Logical analysis: (1) Th…	Query: 9. How does the homeostasis between H3K9 methylation and H3K4 monomethylation regulate gene silencing? Response: Based on your question, I have summarized the following relevant research information: 1. Related gene families: The IBM1 gene is an H3K9 demethylase gene in Arabidopsis, and its mutation leads to the ectopic accumulation of H3K9me2 within the gene body. The LDL2 and LDL3 genes …	Query: 10. What is the role of USP1-UAF1 deubiquitination enzyme complex in DNA damage response? How does it affect susceptibility to platinum-based anticancer drugs? Response: Based on your question, I have summarized the relevant research information as follows: 1. Relevant Protein Complex: USP1-UAF1 is a deubiquitinating enzyme complex that plays a crucial role in the DNA damage response. ML32…
50 words 30 overlap	Query: 1. How does impaired miR172 activity affect fruit growth in Arabidopsis Thaliana? Response: Based on your questions, I have summarized the relevant research information as follows: 1. Related Gene Families: (1) The miR172 gene family plays a crucial role in the fruit development of Arabidopsis. When the activity of miR172 is compromised, fruit growth is blocked. (2) The FRUITFULL (FUL) pro…	Query: 2. How does loss of EXO70A1 affect the formation and localization of the Caspari band? Response: Based on your question, I have summarized the relevant research information as follows: 1. Related Gene Families: EXO70 is a subunit of the exocyst complex, which is a central component of secretion in eukaryotes. Studies on the EXO70 subunit genes in plants indicate that this conserved complex…	Query: 3. How does the SEP3 exon 6 circular RNA affect the phenotype of flower organs? Response: Based on your inquiry, I have summarized the relevant research information as follows: 1. Related Gene Family: The SEP3 gene belongs to the MADS-box transcription factor family, which plays a significant role in the development of floral organs. 2. Related Protein: The protein encoded by the SEP3 gene…	Query: 4. How do FLOWERING LOCUS C (FLC) gene noncoding polymorphisms affect flowering time of Arabidopsis Thaliana? Response: Based on your question, I have summarized the following relevant research information: 1. Related gene family: The FLOWERING LOCUS C (FLC) gene belongs to the MADS-box transcription factor family and is an important regulatory gene for flowering time in Arabidopsis thalia…	Query: 5. What role do actin VIII and myosin XI play in automatic stem straightening? Response: Based on your question, I have summarized the relevant research information as follows: 1. Related Gene Families: The question mentioned the roles of the gene families actin VIII and myosin XI in the automatic straightening process of plant stems. Actin and myosin encode actin and myosin proteins, resp…	Query: 6. How does WRKY36 regulate HY5 gene transcription? Response: Based on your question, I have summarized the relevant research information as follows: 1. Related Gene Family: WRKY36 belongs to the WRKY transcription factor family. WRKY transcription factors are a unique class of transcription factors in plants that play important roles in plant growth and development, as well as in response…	Query: 7. How do chloroplasts, mitochondria, and peroxisomes interact during photosynthesis? Response: Based on your question, I have summarized the following relevant research information: 1. Relevant organelles: Chloroplasts, mitochondria, and peroxisomes actively communicate with each other during the process of photosynthesis, especially during photorespiration, working together to recycle by…	Query: 8. What is the precise role of prophase band (PPB) in the plane-orientation of plant cell division? Response: Based on your question, I have summarized the following relevant research information: 1. Relevant Proteins: The TON1 Recruiting Motif (TRM) protein is involved in the formation of the preprophase band (PPB). Additionally, the dimerization of PDV2 and ARC6 proteins is crucial for c…	Query: 9. How does the homeostasis between H3K9 methylation and H3K4 monomethylation regulate gene silencing? Response: Based on your question, I have summarized the relevant research information as follows: 1. Related gene families: The IBM1 gene encodes a histone H3K9 demethylase that is involved in the regulation of gene silencing. The LDL2 and LDL3 genes encode histone H3K4 demethylases, whic…	Query: 10. What is the role of USP1-UAF1 deubiquitination enzyme complex in DNA damage response? How does it affect susceptibility to platinum-based anticancer drugs? Response: Based on your inquiry, I have summarized the following relevant research information: 1. Relevant proteins: USP1-UAF1 is a deubiquitinating enzyme complex that plays a critical regulatory role in the DNA damage response. M…
60 words 40 overlap	Query: 1. How does impaired miR172 activity affect fruit growth in Arabidopsis Thaliana? Response: Based on your question, I have summarized the following relevant research information: 1. Relevant gene families: miR172 is an important microRNA family that plays a key regulatory role in the fruit growth of Arabidopsis thaliana. The FRUITFULL (FUL) protein from the MADS-box gene family and protein…	Query: 2. How does loss of EXO70A1 affect the formation and localization of the Caspari band? Response: Based on your question, I summarize the following relevant research information: 1. Related Gene Family: The EXO70A1 gene belongs to the conserved Exocyst complex family, which is a core component of secretion in eukaryotes. The radiation evolution of EXO70 subfamily genes in plants suggests th…	Query: 3. How does the SEP3 exon 6 circular RNA affect the phenotype of flower organs? Response: Based on your question, I have summarized the following relevant research information: 1. Related Gene Family: The SEP3 gene belongs to the MADS-box transcription factor family, which is associated with flower organ development in plants such as Arabidopsis. 2. Relevant Protein: The SEP3 gene encodes …	Query: 4. How do FLOWERING LOCUS C (FLC) gene noncoding polymorphisms affect flowering time of Arabidopsis Thaliana? Response: Based on your inquiry, I have summarized the following relevant research information: 1. Related Gene Family: The FLOWERING LOCUS C (FLC) gene belongs to the MADS-box transcription factor family and is an important regulatory gene for flowering time in Arabidopsis thalian…	Query: 5. What role do actin VIII and myosin XI play in automatic stem straightening? Response: Based on your question, I have summarized the following related research information: 1. Related gene family: The question mentioned actin VIII (ACTIN8) and myosin XI (Myosin XI), which belong to the actin and myosin families, respectively, and are important components of the plant cytoskeleton. 2. Rel…	Query: 6. How does WRKY36 regulate HY5 gene transcription? Response: Based on your inquiry, I have summarized the relevant research information as follows: 1. Related Gene Family: The WRKY36 gene belongs to the WRKY transcription factor family. WRKY transcription factors are a group of important plant-specific transcription factors that play significant roles in plant growth, development, and res…	Query: 7. How do chloroplasts, mitochondria, and peroxisomes interact during photosynthesis? Response: Based on your question, I have summarized the following relevant research information: 1. Related Organelles: Chloroplasts, mitochondria, and peroxisomes interact during the process of photosynthesis. These organelles actively exchange materials during photorespiration, which is a process that r…	Query: 8. What is the precise role of prophase band (PPB) in the plane-orientation of plant cell division? Response: Based on your query, I have summarized the relevant research information as follows: 1. Related Gene Family: Mutants of the TON1 Recruiting Motif (TRM) gene family impair the formation of the pre-prophase band (PPB) but do not affect interphase microtubules. 2. Related Proteins: Cu…	Query: 9. How does the homeostasis between H3K9 methylation and H3K4 monomethylation regulate gene silencing? Response: Based on your question, I have summarized the following relevant research information: 1. Related histone modifications: Research has found that the dynamic balance between H3K9 dimethylation (H3K9me2) and H3K4 monomethylation (H3K4me1) within gene bodies plays an important role…	Query: 10. What is the role of USP1-UAF1 deubiquitination enzyme complex in DNA damage response? How does it affect susceptibility to platinum-based anticancer drugs? Response: Based on your question, I have summarized the following research information regarding the role of the USP1-UAF1 deubiquitinating enzyme complex in DNA damage response: 1. USP1-UAF1 is a key deubiquitinating enzyme complex…

## Sheet: Supplement Table 3
		1. Scientific Accuracy (20 points)		2. Information Coverage (25 points)					3. Logical Coherence (20 points)		4. Context Preservation (20 points)		5. Response Efficiency (15 points)
		A. Gene/Protein Naming Accuracy (10 points) - 10-9: All genes and proteins perfectly named - 8-7: 1-2 minor naming errors - 6-5: 3-4 naming errors - 4-0: Multiple naming errors	B. Mechanism Description Accuracy (10 points) - 10-9: Perfectly accurate gene regulation relationships and mechanisms - 8-7: 1-2 minor errors in gene regulation relationships - 6-5: Clear errors in mechanism description - 4-0: Serious errors or confusion in mechanism description	A. Gene Family Coverage (5 points) - 5: Complete coverage of all relevant gene families - 4: Missing 1-2 minor gene families - 3: Missing important gene families - 2-0: Severely incomplete	B. Protein Information Coverage (5 points) - 5: Complete coverage of all relevant proteins - 4: Missing 1-2 minor proteins - 3: Missing important proteins - 2-0: Severely incomplete	C. Phenotype Information Coverage (5 points) - 5: Complete description of all relevant phenotypes - 4: Missing 1-2 minor phenotypes - 3: Missing important phenotypes - 2-0: Severely incomplete	D. Mechanism Description Completeness (5 points) - 5: Complete description of regulatory mechanisms and pathways - 4: Missing some minor mechanisms - 3: Missing important mechanisms - 2-0: Severely incomplete mechanism description	E. Homologous Gene Information (5 points) - 5: Complete description of homologous genes in important crops - 4: Partially missing homologous gene information - 3: Only brief mention of homologous genes - 2-0: Missing homologous gene information	A. Internal Logical Coherence (10 points) - 10-9: Clear and natural logical connections between points - 8-7: Generally coherent with occasional issues - 6-5: Some logical jumps - 4-0: Confused logic	B. Information Integration (10 points) - 10-9: Excellent integration of information from multiple sources - 8-7: Good integration with minor redundancy - 6-5: Average integration with obvious redundancy - 4-0: Poor information integration	A. Context Maintenance (10 points) - 10-9: Perfect preservation of original context - 8-7: Generally maintained context with rare fragmentation - 6-5: Partial loss of context - 4-0: Severe context fragmentation	B. Terminology Consistency (10 points) - 10-9: Consistent terminology use without ambiguity - 8-7: Generally consistent with occasional inconsistency - 6-5: Confused terminology use - 4-0: Chaotic terminology use	A. Information Density (8 points) - 8-7: Appropriate information density without redundancy - 6-5: Some redundant information - 4-3: Too high or too low information density - 2-0: Severe redundancy or insufficiency	B. Response Conciseness (7 points) - 7-6: Concise and powerful response - 5-4: Generally concise with minor verbosity - 3-2: Verbose expression - 1-0: Too verbose or too simple	Total Score		Summary
Sentence	1	7	8	4	4	4	5	4	9	8	9	8	7	5	82		The response provides a solid overview of miR172's role in fruit growth in Arabidopsis thaliana, well addressing scientific accuracy, information coverage, logical coherence, context preservation, and response efficiency. Areas for improvement include enhancing the specificity of gene/protein naming, providing clearer connections to related regulatory mechanisms, and maintaining focus without vee…
	2	8	7	4	4	4	4	4	7	8	9	9	6	6	80		The response effectively communicates the role of EXO70A1 in affecting the formation and localization of the Casparian band, with substantial relevant detail. Strengths lie in the representation of mechanisms and details about gene/function relationships. To improve, more cohesion is needed in linking the role of EXO70A1 with CASP proteins, as well as expanding on homologous gene implications in …
	3	9	8	5	4	4	4	3	9	8	9	8	7	5	83		The overall quality of the response is strong, showcasing a solid understanding of the topic and the roles of SEP3 exon 6 circular RNA in flower organ development. Future improvements could focus on expanding the detail on related proteins and phenotypes, ensuring clarity in complex mechanisms, and refining consistency in terminology. These adjustments would enhance both scientific accuracy and d…
	4	9	9	5	4	5	4	2	8	7	8	8	7	5	81		Overall, the response provides a strong evaluation of how noncoding polymorphisms in the FLC gene affect flowering time in Arabidopsis thaliana. The analysis is scientifically accurate and covers relevant information. To improve, the response could benefit from additional detail on specific molecular mechanisms, more comprehensive information regarding homologous genes, and improved transitions t…
	5	9	7	4	5	5	3	3	8	8	8	9	5	5	79		Overall, the response demonstrates a solid grasp of the roles played by actin VIII and myosin XI in automatic stem straightening, although it could improve by providing further details on regulatory mechanisms and homologous genes in crops. The response maintains logical coherence but could benefit from improved transitions and reduced verbosity for better clarity. Additionally, a more streamline…
	6	9	6	5	4	4	3	3	8	8	9	9	6	6	80		Overall, the response is well-structured and covers important aspects of how WRKY36 regulates HY5 gene transcription. It effectively identifies key components and mechanisms involved. Areas for improvement include providing a deeper explanation of the molecular interactions and adding more specific examples of homologous genes in important crops to enhance the richness of the response. Improving …
	7	7	8	3	4	2	4	5	8	8	9	9	5	5	77		Overall, the response is strong in articulating the interactions between chloroplasts, mitochondria, and peroxisomes but would benefit from precise details regarding specific genes, proteins, and phenotypes. Improving clarity and reducing redundancy could enhance coherence and presentation. More in-depth explanations about the mechanisms involved would further elevate the quality of the response.
	8	8	7	4	4	5	3	2	8	7	9	9	5	6	77		Overall, the response effectively outlines the role of the prophase band in plant cell division, but several key areas need improvement, particularly in the inclusion of homologous genes in crops and a more explicit integration of mechanisms. Strengthening the connections between findings, improving gene and protein naming accuracy, and addressing redundancy will enhance clarity and depth. Additi…
	9	8	7	4	4	3	4	3	7	8	9	8	6	6	77		The response is fairly comprehensive, covering key aspects of how H3K9 and H3K4 methylation modifications relate to gene silencing. However, it would benefit from clearer explanations, more specific protein names, and additional detail on phenotypic consequences and homologous gene roles in crops. Greater clarity in the mechanisms described would enhance the depth of the provided information.
	10	9	6	4	4	3	3	4	7	5	7	8	6	5	71		The response provides a foundational understanding of the USP1-UAF1 complex and its role in drug resistance but falls short in depth and clarity regarding mechanisms and the broader context. To improve, the discussion could integrate more comprehensive details about the regulatory mechanisms involved, clarify connections to plant biology, and maintain focused relevance to the original question.
64 token	1	7	8	4	4	4	4	4	8	7	8	8	5	5	76		The response provides a solid overview of the effects of impaired miR172 activity on fruit growth, addressing key components such as gene families and phenotypes. However, improvements could be made in scientific accuracy, particularly through clearer naming and additional depth in regulatory mechanisms. It would also benefit from better information integration and logical flow to enhance coheren…
	2	9	8	4	5	4	4	3	8	7	9	8	6	6	81		The response is strong in scientific accuracy and coherence, with effective coverage of essential concepts related to EXO70A1's role in Casparian band formation. However, some improvements could be made regarding clarity, depth of information on homologous genes, and further nuance in the description of mechanisms and phenotypes. Providing definitions for specific terms and enhancing the integrat…
	3	9	8	4	4	3	4	5	9	8	9	9	6	4	82		The overall quality of the response is good, with strengths in scientific accuracy and coherent logical flow. However, it lacks depth in phenotype coverage and specific examples of homologous genes in crops, and it could improve on conciseness and integration of various pieces of information. Enhanced focus on these areas in future responses would significantly strengthen the evaluation of the ro…
	4	10	8	4	4	5	3	4	9	8	9	9	7	5	85		Overall, the response is well-structured and informative, providing a solid overview of how FLC noncoding polymorphisms affect flowering time in Arabidopsis thaliana. Nonetheless, it could benefit from deeper insights into the mechanisms and a more complete picture of the interaction between genetic variations and flowering time. Enhancing the richness of detail in certain areas will significantl…
	5	8	8	5	5	4	4	4	9	9	9	9	6	6	86		The response effectively conveys the roles of actin VIII and myosin XI in automatic stem straightening with structured information on gene family, protein function, and phenotypic implications. Improvements could be made in scientific accuracy regarding naming conventions and providing a more in-depth mechanistic understanding. Strengthening the response with additional examples and integrating c…
	6	9	9	5	5	4	4	4	9	8	8	9	6	6	86		Overall, this response provides a solid overview of WRKY36's regulation of HY5 transcription, demonstrating a good grasp of the underlying mechanisms and biological context. The major areas for improvement include enhancing clarity in mechanism description, reducing redundancies in information, and including more specific examples of homologous genes and additional phenotypic consequences tied to…
	7	7	8	4	4	2	3	5	7	7	8	9	5	5	74		Overall, the response has strengths in covering the interactions between chloroplasts, mitochondria, and peroxisomes during photosynthesis and touches on many key aspects. However, improvements in clarity, depth regarding phenotypic consequences, and smoother logical transitions could significantly enhance its effectiveness. Attention to the scientific accuracy of gene and protein naming along wi…
	8	8	6	3	2	4	4	3	9	8	8	8	6	5	74		The response presents a moderately well-structured overview of PPB's role in plant cell division, highlighting the influence of the TON1 gene family and the significance of spindle stability. However, it lacks comprehensive details in many areas, including other gene families, specific protein contributions, and homologous gene discussions. Greater detail and context would enhance the overall res…
	9	8	8	4	5	4	4	3	8	7	9	9	6	5	80		The overall quality of the response is solid, demonstrating a strong grasp of epigenetic mechanisms involving H3K9 and H3K4. Areas for improvement include clarity of descriptions, better integration of mechanisms, and enhancing conciseness for overall readability. More specific examples of homologous genes in crops would also improve the completeness of the response.
	10	6	6	4	4	5	3	2	8	7	8	8	6	4	71		Overall, the response presents relevant information about the USP1-UAF1 complex and its role in DNA damage response and cancer susceptibility to platinum-based drugs. However, improvements could be made in scientific accuracy regarding gene and protein naming, as well as in the completeness of information on homologous genes in crops. Providing a clearer explanation of the molecular mechanisms in…
128 token	1	8	8	4	4	4	4	4	8	7	8	7	6	6	78		The response provides a solid overview of miR172's impact on fruit growth in Arabidopsis thaliana, demonstrating a good grasp of core concepts. However, it would benefit from greater detail in some areas, addressing inconsistencies in terminology, offering more examples of conserved genes in other crops, and including more detailed mechanisms connecting miR172 with hormonal regulation. This would…
	2	9	7	4	4	4	3		8	7	9	9	7	5	76		Overall, the response addresses the question successfully, providing a fairly complete view of EXO70A1's role in the formation and localization of the Casparian band, though it lacks depth in aspects regarding homologous genes and detailed mechanistic descriptions. To improve, focusing on enhancing specificity in discussion of homologs and integration of mechanisms could strengthen the argument w…
	3	10	8	5	4	4	5	0	10	8	10	8	7	6	85		Overall, the response is solid and demonstrates a good understanding of the mechanisms by which SEP3 exon 6 circular RNA influences flower organ phenotypes. The areas for improvement include providing more detailed information on other relevant proteins, potential phenotypic outcomes, and exploring homologous genes in other plants. Enhancing terminology consistency and ensuring concise sentence s…
	4	9	8	4	4	3	5	6	7	8	9	9	6	6	84		The response demonstrates a strong understanding of the relationship between FLC noncoding polymorphisms and flowering time in Arabidopsis thaliana. It covers several key mechanisms and related proteins effectively. However, it would significantly benefit from improved logical coherence and clarity, particularly in connecting mechanisms to flowering time. Greater explanation of key terms and tigh…
	5	9	6	4	4	3	4	3	8	7	8	7	6	5	74		The response offers a good overview of the roles of actin VIII and myosin XI in automatic stem straightening, demonstrating a solid grasp of the fundamental concepts. However, it would benefit from a more detailed mechanism description, broader coverage of related phenotypes, and examples of homologous genes in other crops. Improvement in these areas would enhance both the depth and breadth of th…
	6	9	9	4	4	5	4	3	9	9	8	8	6	6	84		The response demonstrates a solid understanding of the regulatory mechanism involving WRKY36 and HY5, supported by accurate gene and protein names, and integrates relevant phenotypes and mechanisms. Key areas for improvement include greater detail on homologous genes, further elaboration on the mechanisms involved, especially their molecular details, and enhancing transitions for logical flow.
	7	8	8	4	4	3	4	3	8	8	9	8	7	5	79		Overall, the response effectively addresses the interaction between chloroplasts, mitochondria, and peroxisomes during photosynthesis, particularly focusing on their roles in photorespiration and associated proteins. However, the explanation could benefit from deeper insights into the specific biochemical pathways involved and a more robust coverage of phenotypes and detailed mechanisms. Strength…
	8	9	6	4	5	4	2	1	9	8	10	8	6	6	78		The response provides substantial insights into the role of the prophase band in plant cell division with a good level of details regarding gene and protein involvement. Key areas for improvement include the coverage of other relevant gene families and molecular mechanisms and addressing homologous gene information more thoroughly. Overall, it successfully conveys essential information while main…
	9	8	9	4	5	5	4	4	8	7	9	9	7	5	84		Overall, the response effectively conveys key concepts surrounding the role of H3K9 methylation and H3K4 monomethylation in gene silencing, showcasing a solid understanding of the molecular mechanisms involved. Areas for improvement include better clarity in some explanations and establishing specific connections with more gene families and homologous genes in various crops. Enhancing logical tra…
	10	8	8	5	4	4	4	3	9	8	9	9	7	5	83		The response effectively addresses the roles of the USP1-UAF1 deubiquitination enzyme complex, touching upon its mechanisms and implications in cancer treatment. Future improvements could be made by providing more detailed descriptions of the specific mechanisms involved in drug susceptibility, exploring additional phenotypes and homologous genes in greater depth, and refining terminology for cla…
30 words 10 overlap	1	8	4	4	4	3	4	3	6	6	8	7	5	5	67		The response covers several important aspects of miR172's role in Arabidopsis fruit growth but falls short in scientific precision, information coverage, and logical coherence. Key areas for improvement include offering clearer explanations of the mechanisms involved, enhancing the contextual connection between miR172 and the proteins and gene families mentioned, and addressing the lack of detail…
	2	7	8	4	5	4	4	4	8	8	8	7	6	6	79		The response effectively outlines the role of EXO70A1 in Casparian band formation but shows some weaknesses in gene naming accuracy and coverage of homologous genes. While providing a logical structure and cohesiveness, increasing detail, especially regarding the significance of homologous genes in crops and greater exploration of gene families, would enhance the response further. Improved clarit…
	3	8	8	5	5	4	4	2	8	8	9	9	5	5	80		The response provides a solid understanding of the role of SEP3 exon 6 circular RNA in flower organ phenotype modulation. There are strengths in specificity and connections between gene/protein role and phenotypic changes, but areas for improvement include expanding on phenotypes influenced, detailing mechanisms more thoroughly, and adding information regarding homologous genes in important crops…
	4	9	7	5	5	4	4	3	8	8	9	9	7	5	83		Overall, the quality of the response is strong, demonstrating a good understanding of the FLC gene's role in Arabidopsis thaliana flowering time regulation. Key areas for improvement include enhancing the clarity of regulatory interactions, increasing detail regarding phenotype effects, and minimizing redundancies in information. The response could be elevated with more specific examples or addit…
	5	8	6	5	4	5	4	0	8	8	8	9	6	4	75		The response presents a sound understanding of the roles of actin VIII and myosin XI in automatic stem straightening, with adequate scientific accuracy and logical cohesion. However, areas for improvement include a more thorough explanation of mechanisms, increased coverage of homologous gene information, and refinement of terminology to maintain consistency. Reducing verbosity while enhancing cl…
	6	9	9	5	4	4	4	4	9	9	9	9	6	6	87		Overall, the response demonstrates a solid understanding of the regulatory mechanisms involving WRKY36 and HY5. Scientific accuracy and logical coherence are strong points, but the response would benefit from a more comprehensive coverage of homologous genes, enhanced specificity in certain areas, and slight reductions in redundancy. Further refinement in terminology could also help avoid ambigui…
	7	8	4	3	4	3	3	3	6	6	8	7	6	4	65		The response provides valuable information about the interactions between chloroplasts, mitochondria, and peroxisomes but lacks clarity and depth in some areas. The descriptions around mechanisms are particularly inadequate for clearly understanding their integrative functions during photosynthesis. To improve, it should focus on clearer explanations of the interactions and ensure the use of cons…
	8	9	8	5	4	5	3	2	8	7	9	8	7	6	81		The response provides a solid foundational understanding of the role of the prophase band in plant cell division, particularly its genetic and phenotypic implications. However, it lacks depth in mechanism description and fails to address homologous gene information well. There was also room for improvement in logical flow connections and clarity. Further elaboration on mechanisms and additional r…
	9	8	8	4	4	4	3	3	8	7	9	9	6	6	79		Overall, the response provides a solid understanding of the interaction between H3K9 methylation and H3K4 monomethylation in gene silencing, showcasing a clear structure and logical flow. However, it would benefit from more detailed examples, especially regarding homologous genes in important crops, to enhance its comprehensiveness. Additionally, simplifying some complex language could improve cl…
	10	7	6	4	3	3	4	4	8	8	8	7	5	5	72		The response reflects a solid understanding of the role of the USP1-UAF1 complex in DNA damage response while indicating its implications for susceptibility to platinum-based drugs. However, it suffers from some inconsistencies in terminology, logical flow, and coverage of relevant information. For improvement, focusing on clarity and coherence, while ensuring essential details are present, would…
50 words 20 overlap	1	7	9	5	4	4	4	5	9	9	9	9	7	6	87		This response is a solid, informative overview of how impaired miR172 affects fruit growth in *Arabidopsis thaliana*. Strengths include a clear logical structure, adequate coverage of related mechanisms, and appropriate integration of information. Improvements could focus on precision in gene and protein names, elaboration on connections among mechanisms, and more explicit distinctions in phenoty…
	2	9	8	4	5	5	4	2	8	8	9	9	7	5	83		The response effectively addresses the question about the impact of EXO70A1 loss on the Casparian band, highlighting relevant genes, proteins, and phenotypes. However, it falls short in detailing homologous genes in important crops and could improve in the clarity and depth of mechanism descriptions. Overall, it demonstrates a solid understanding of the topic while identifying key areas for refin…
	3	9	6	4	3	4	3	2	7	8	8	9	6	4	73		The response provides a general understanding of how SEP3 exon 6 circular RNA influences flower organ phenotypes, but it lacks completeness in coverage of associated genes, proteins, and mechanisms. Clarity and depth could be improved to maximize the effectiveness of communication while addressing potential redundancies in information provided. More specific examples, especially concerning homolo…
	4	9	9	5	5	4	4	2	8	8	9	9	7	5	84		The overall quality of the response is strong, showcasing a solid grasp of the FLC gene and its implications for flowering time in Arabidopsis thaliana. Improvements could be made in the depth of the mechanistic discussion, especially regarding how noncoding polymorphisms specifically influence regulatory pathways, as well as enhancing details on the significance of homologous genes in agricultur…
	5	8	6	4	4	4	4	4	8	7	8	8	5	5	75		The response effectively addresses the roles of actin VIII and myosin XI in stem straightening but would benefit from more precise gene and protein naming, detailed molecular mechanisms, and improved clarity in the terminological consistent usage. Strengthening the integration of concepts and reducing redundancy could also enhance the overall quality.
	6	9	5	5	4	4	3	2	8	7	9	7	6	5	74		Overall, the response demonstrates a good understanding of how WRKY36 regulates HY5 gene transcription, detailing the interaction between the proteins involved and some phenotypic consequences. However, improvements can be made by providing a more comprehensive view of regulatory mechanisms and the significance of WRKY36 homologs in other crops. Strengthening these areas could significantly enhan…
	7	5	7	2	3	5	4	4	7	7	8	8	5	6	71		The response conveys a good understanding of chloroplast, mitochondria, and peroxisome interactions during photosynthesis but needs significant improvement in scientific accuracy, particularly in gene/protein naming and specific pathway mechanisms. To enhance the response, the inclusion of precise names, additional detail on regulatory mechanisms, and clearer transitions between concepts would be…
	8	9	9	4	4	5	4	3	9	9	9	9	6	6	86		Overall, the response is strong in addressing the role of the prophase band in plant cell division. It contains scientifically accurate information, coherent logic, and good coverage of the relevant aspects. Areas for improvement include the consistency in protein and gene family coverage, as well as a more detailed exploration of homologous genes across different plant species. Enhancing clarity…
	9	9	9	4	5	4	4	3	8	7	9	9	6	6	83		Overall, the response provides a good exploration of the homeostasis between H3K9 and H3K4 methylation and its role in gene silencing. Improvements could be made in the depth of information regarding homologous genes in important crops and a clearer articulation of the mechanisms and implications. Additionally, further enhancing logical flow and refining some redundant phrases would improve the o…
	10	8	7	4	5	4	4	3	8	8	9	9	6	6	81		Overall, the response provides a solid overview of the USP1-UAF1 enzyme complex's role in DNA damage response and implications for platinum-based drug efficacy. Improvements could be made in scientific accuracy, specifically regarding nomenclature consistency, clarity in explanation of mechanisms, and coverage of related gene information. Establishing clearer connections and implications within i…
50 words 30 words overlap	1	8	8	4	4	3	4	3	8	9	9	9	7	5	81		The response demonstrates solid understanding and covers many essential aspects of how impaired miR172 activity affects fruit growth in Arabidopsis thaliana. Areas for improvement include increased clarity in the relationships between molecular actors, more thorough coverage of phenotypes related to miR172, and simplification of jargon for broader audience accessibility. Some redundancies and vag…
	2	6	8	4	3	4	4	3	8	8	8	8	6	5	75		The response provides a solid foundation of information regarding EXO70A1's role in Casparian band formation and localization; however, it requires improvements in gene/protein naming accuracy, completeness of homologous gene information, and overall clarity. Enhancing the description of protein interactions and mechanisms while ensuring concise and coherent presentation would significantly eleva…
	3	10	8	5	5	4	4	2	10	8	10	9	7	6	88		The response is generally strong and effectively conveys the role of SEP3 exon 6 circRNA in flower organ development. Key areas for improvement include providing more depth in the description of relevant phenotypes and discussing homologous genes in more detail. Enhanced clarity in the mechanism's explanation would also benefit the overall quality.
	4	9	9	5	5	5	4	3	7	8	9	8	7	5	84		Overall, the response provides a well-structured overview of how FLC noncoding polymorphisms affect flowering time in Arabidopsis thaliana, demonstrating strengths in scientific accuracy and information coverage. Improvements could be made in clarity and coherence, particularly in elaborating on specific mechanisms and in improving the logical flow of information. Enhanced integration of the homo…
	5	10	7	5	5	4	3	1	8	7	9	9	6	6	80		Overall, the response effectively summarizes the key roles of actin VIII and myosin XI in stem straightening. While it possesses scientific accuracy and maintains a logical flow, significant improvements could be made by enhancing the depth regarding mechanistic details and discussing homologous genes in crops. Strengthening these areas would significantly bolster the response's overall impact an…
	6	9	9	4	4	5	4	3	9	9	9	9	6	6	86		The response demonstrates a solid understanding of the regulatory mechanisms involving WRKY36 and HY5, with good coverage of relevant backgrounds. Key areas for improvement include delving deeper into the specific molecular mechanisms and providing clearer examples of homologous genes in crops. Ensuring terminology consistency and eliminating redundancy could also enhance clarity and efficiency.
	7	6	9	3	4	3	4	4	8	8	9	9	6	6	79		The response demonstrates a good understanding of the interactions between chloroplasts, mitochondria, and peroxisomes during photosynthesis. Key areas for improvement include enhanced precision in gene and protein nomenclature, increased coverage of gene families and associated phenotypes, and a clearer articulation of mechanisms. More detailed examples and connections to broader contexts could …
	8	8	6	3	4	3	3	4	7	7	8	7	6	4	70		The overall quality of the response is fair but falls short in comprehensive coverage and depth, particularly regarding homologous genes and detailed mechanisms related to PPB in plant cell division. Strengthening these areas and ensuring logical connections and terminology consistency would significantly improve the effectiveness of the response.
	9	9	9	4	4	5	4	3	8	8	9	8	7	6	84		The response displays a solid understanding of the mechanisms of histone methylation in regulating gene expression, highlighting significant gene families and their respective roles. However, the content could be improved by addressing homologous gene information comprehensively and enhancing the clarity of logical connections between concepts. To elevate the response further, a deeper integratio…
	10	7	8	3	4	5	4	4	8	9	9	9	7	5	82		Overall, the response effectively outlines the role of the USP1-UAF1 deubiquitination enzyme complex in the DNA damage response and its implications for cancer treatment. Key strengths include solid knowledge of relevant proteins and effects on drug sensitivity. However, there is room for improvement in detailing mechanisms comprehensively, ensuring consistent terminology usage, and providing com…
60 words 40 words overlap	1	8	7	4	4	5	4	3	8	8	9	8	5	5	78		The response effectively summarizes the role of impaired miR172 activity in Arabidopsis fruit growth, identifying key components involved, the resulting phenotypes, and the conservation of the mechanism in other crops. To improve, greater specificity in naming genes and details of the mechanisms, along with a more thorough exploration of homologous genes in crops, would enhance the response's sci…
	2	8	8	4	5	4	4	3	8	8	9	9	6	6	82		The response adequately addresses the question about the loss of EXO70A1 and its significance in the formation and localization of the Casparian band. It successfully covers relevant gene families and proteins while discussing associated phenotypes and logical implications. Areas for improvement include providing more detailed mechanisms of action and a more thorough discussion of homologous gene…
	3	8	7	5	5	4	4	2	7	7	8	9	6	6	78		The response provides a solid discussion on the role of SEP3 exon 6 circular RNA in flower organ development, with strengths in scientific accuracy and information coverage. Nevertheless, areas for improvement include enhancing logical coherence between sections, providing clearer terminology concerning mechanisms, and expanding on the information regarding homologous genes in important crops. Mo…
	4	9	8	4	5	5	4	2	8	7	8	8	6	6	80		The response on the FLC gene and its impact on flowering time in Arabidopsis thaliana is informative, but it could benefit from enhanced details regarding regulatory mechanisms, more thorough coverage of homologous genes in crops, and better integration of information without redundancy. Providing specific examples and clarifying the impact of genetic variations would elevate the overall quality …
	5	7	9	4	4	5	4	3	8	8	9	8	6	6	81		The response demonstrates a solid understanding of the roles of actin VIII and myosin XI in stem straightening, supported by relevant research. However, enhancements could be made in terms of specificity regarding gene and protein isoforms, potential interactions, and a more thorough exploration of homologous gene information in other crops. Fine-tuning these aspects could lead to a more robust a…
	6	9	8	5	4	4	4	3	7	8	8	9	6	6	81		The response effectively addresses how WRKY36 regulates HY5 transcription with a good balance of detail and coverage. Areas for improvement include enhancing clarity in mechanism descriptions, more explicitly defining phenotypic effects, and improving overall fluidity in presenting the information. A bit more thorough exploration of the latter elements would elevate the overall response quality.
	7	5	9	2	3	2	4	2	8	9	7	8	4	6	69		The response demonstrates a good understanding of the interactions among chloroplasts, mitochondria, and peroxisomes in the context of photosynthesis and respiration. However, it falls short in detailing specific gene and protein interactions and lacks depth in certain areas of mechanism description. Improving the specific coverage of key proteins, genes, and phenotypes associated with these orga…
	8	8	6	4	2	4	3	1	8	7	9	7	6	4	69		The response effectively discusses the role of PPB in plant cell division, highlighting the relevant gene family and its implications on cell division orientation. However, it suffers from significant gaps in protein-related information and the lack of mention of homologous genes in crops. Improving the details of regulatory mechanisms, enhancing logical transitions, and providing more comprehens…
	9	8	8	5	4	4	5	4	8	8	9	9	7	5	84		The response successfully addresses the regulation of gene silencing through H3K9 methylation and H3K4 monomethylation, demonstrating a good understanding of the underlying mechanisms and proteins involved. Improvements could focus on precision in naming conventions, deeper connections between integrated mechanisms, and the inclusion of additional examples of homologous genes in other species. Cl…
	10	9	7	2	4	3	4	3	8	7	9	9	6	5	76		Overall, the response effectively summarizes the role of the USP1-UAF1 complex in DNA damage response and its significance regarding platinum-based drugs. However, strengths lie in naming accuracy and coherent structure, while weaknesses include insufficient coverage of gene families and mechanisms, as well as an overall lack of depth in the discussion. Improvements could be made by providing a m…

## Sheet: Supplementary Tables 4
Question		1. Scientific Accuracy (20 points) - 20-18: Completely accurate, no errors - 17-15: Generally accurate, with minor errors - 14-12: Partially accurate, with some errors - 11-9: Significant errors - 8-0: Seriously wrong or misleading	2. Relevance (15 points) - 15-13: Completely relevant, directly answers the question - 12-10: Mostly relevant, with slight deviations - 9-7: Partially relevant, with significant deviations - 6-4: Less relevant - 3-0: Completely off-topic	3. Completeness (10 points) - 10-9: Comprehensive coverage of all aspects - 8-7: Covers most aspects, with minor omissions - 6-5: Covers major aspects, with significant omissions - 4-3: Many omissions - 2-0: Severely incomplete	4. Depth (10 points) - 10-9: In-depth and detailed, using appropriate technical terms - 8-7: Fairly in-depth, good use of technical terms - 6-5: Moderately in-depth, general use of technical terms - 4-3: Insufficient depth, lack of technical terms - 2-0: Very superficial, almost no technical content	5. Clarity (10 points) - 10-9: Extremely clear and easy to understand - 8-7: Clear, with occasional difficulties - 6-5: Generally clear, some parts need additional explanation - 4-3: Not very clear, difficult to understand - 2-0: Very confusing and difficult to understand	6. Up-to-dateness (10 points) - 10-9: Contains the latest research and developments - 8-7: Contains relatively new information, may omit some recent developments - 6-5: Information is relatively new, but significantly behind the latest research - 4-3: Information is relatively old - 2-0: Information is seriously outdated	7. References (5 points) - 5: Provides multiple reliable reference sources - 4: Provides at least one reliable reference source - 3: Mentions possible sources but does not specify - 2: No sources are provided, but hints can be found - 1-0: No sources are mentioned at all	8. Practicality (10 points) - 10-9: Highly practical, provides directly actionable advice - 8-7: Fairly practical, provides useful guidance - 6-5: Moderately practical, provides some useful information - 4-3: Low practicality - 2-0: Almost no practical value	9. Language (5 points) - 5: Perfect scientific terms and expressions - 4: Good scientific terminology, with occasional minor errors - 3: Mostly correct scientific terminology, with some errors - 2: More inappropriate use of scientific terminology - 1-0: Serious scientific terminology errors	10. Recognition of limitations (5 points) - 5: Clearly indicates limitations of knowledge and uncertainties - 4: Indicates limitations in most cases - 3: Indicates limitations sometimes - 2: Rarely acknowledges limitations - 1-0: Never acknowledges limitations or uncertainties	Total score	Notes and comments (optional)
1	1
	2
	3
	4
	5
	6
	7
	8
	9
	10
2	1
	2
	3
	4
	5
	6
	7
	8
	9
	10
3	1
	2
	3
	4
	5
	6
	7
	8
	9
	10
4	1
	2
	3
	4
	5
	6
	7
	8
	9
	10
5	1
	2
	3
	4
	5
	6
	7
	8
	9
	10
6	1
	2
	3
	4
	5
	6
	7
	8
	9
	10
7	1
	2
	3
	4
	5
	6
	7
	8
	9
	10
8	1
	2
	3
	4
	5
	6
	7
	8
	9
	10
9	1
	2
	3
	4
	5
	6
	7
	8
	9
	10
10	1
	2
	3
	4
	5
	6
	7
	8
	9
	10
11	1
	2
	3
	4
	5
	6
	7
	8
	9
	10
12	1
	2
	3
	4
	5
	6
	7
	8
	9
	10
13	1
	2
	3
	4
	5
	6
	7
	8
	9
	10
14	1
	2
	3
	4
	5
	6
	7
	8
	9
	10
15	1
	2
	3
	4
	5
	6
	7
	8
	9
	10
16	1
	2
	3
	4
	5
	6
	7
	8
	9
	10
17	1
	2
	3
	4
	5
	6
	7
	8
	9
	10
18	1
	2
	3
	4
	5
	6
	7
	8
	9
	10
19	1
	2
	3
	4
	5
	6
	7
	8
	9
	10
20	1
	2
	3
	4
	5
	6
	7
	8
	9
	10
21	1
	2
	3
	4
	5
	6
	7
	8
	9
	10
22	1
	2
	3
	4
	5
	6
	7
	8
	9
	10
23	1
	2
	3
	4
	5
	6
	7
	8
	9
	10
24	1
	2
	3
	4
	5
	6
	7
	8
	9
	10

## Sheet: Supplementary Tables 5
		1	2	3	4	5	6	7	8	9	10	11	12	13	14	15	16	17	18	19	20	21	22	23	24	25	26	27	28	29	30	31	32	33	34	35	36	37	38	39	40	41	42	43	44	45	46	47	48
Llama	Llama fina-turned	LGZ 1. What effects do CAMTA proteins have in Arabidopsis under low temperature, warm conditions, and high temperature conditions? CAMTA proteins play a crucial role in plant growth, development, and environmental adaptation. Their importance is evident in three key areas: 1. Cold tolerance: Under low-temperature conditions, CAMTA proteins enhance plants' freezing resistance and antioxidant capac…	2. What does the plant toxin thaxtomin A (TXA) in Arabidopsis rely on to stimulate the expression of FMO1 protein? The stimulation of FMO1 (Flavin-containing Monooxygenase 1) protein expression by TXA (Thaxtomin A) is dependent on the presence of its precursor, thaxtomin B. This relationship suggests a potential regulatory mechanism in the biosynthetic pathway of thaxtomins, which are phytotoxins…	3. What inhibits the NRM inhibitory activity in Arabidopsis? In the nucleus, NRM's inhibitory function is significantly reduced in the absence of TBP-1. This suggests that TBP-1 is required for NRM to exert its full repressive effects on gene expression. The interaction between NRM and TBP-1 likely plays a crucial role in regulating transcriptional processes within the cell nucleus.	4. What will happen if CBP60g is overexpressed in Arabidopsis? What will happen if the CBP60g overexpression line is overexpressed? 1. Stunted growth 2. Chlorotic leaves 3. Reduced leaf number and size 4. Impaired root development, including shorter roots and decreased root number These phenotypes are attributed to the crucial role of CBP60g as a ribosome-binding protein in Arabidopsis. Overexpre…	5. How do ABA and SA affect the level of cellular NPR1 protein? What changes will occur in NPR1 protein levels and target gene expression after continuous SA and ABA treatment? ABA and SA influence NPR1 protein levels in cells as follows: 1. ABA decreases NPR1 protein levels, while SA increases them. 2. Continuous ABA treatment further reduces NPR1 protein levels, whereas continuous SA treatment …	6. What effects do EDS1 and PAD4 have on SA in Arabidopsis? Specifically: 1. EDS1 (Enhanced Disease Susceptibility 1) and PAD4 (Phytoalexin Deficient 4) function as key regulators in the SA-dependent defense response. 2. Mutant analysis reveals that eds1 and pad4 plants exhibit increased sensitivity to exogenous SA application. 3. The phenotypes of these mutants resemble plants with activated SA-…	7. What is the relationship between SnRK2.8 and SA in Arabidopsis? What effects do they have on Arabidopsis? 1. SnRK2.8 functions as an SA receptor-binding protein. 2. It regulates SA signal transduction through direct interaction with SA. 3. This interaction mediates plant defense responses to various stresses. 4. SnRK2.8 is part of the SnRK2 (Sucrose Non-fermenting 1-Related Protein Kinase 2) f…	8. What is the relationship between SA and NPR proteins in Arabidopsis? What changes will occur in NPR proteins when SA analogs are sprayed on Arabidopsis? NPR1 (Nonexpresser of PR genes 1) is a key receptor protein for salicylic acid (SA) in Arabidopsis thaliana. It plays a crucial role in plant defense responses: 1. SA binding capability: NPR1 functions as a receptor for SA, directly binding to…	9. In Arabidopsis, what effects do the EDS1 complex and PAD4 have on MYC2? What effects will the effects on MYC2 have on SA? MYC2 overexpression and accumulation cause plants to produce excessive SA, enhancing pathogen susceptibility and reducing disease resistance. This occurs because: 1. EDS1 and PAD4 are key enzymes in SA synthesis. Their absence inhibits SA production and accumulation. 2. MYC…	10. What stress response genes does CAMTA1 regulate? What can be regulated to regulate drought recovery? Protein Interactions: CAMTA1 interacts with multiple transcription factors, notably: 1. WRKY family members (e.g., WRKY70, WRKY33) 2. DREB2 (Dehydration-Responsive Element-Binding protein 2) family These interactions form a complex regulatory network that modulates the plant's response to drou…	11. What role does N-hydroxyisopiperidinic acid (N-OH-Pip) play in Arabidopsis? What effects will exogenous application of N-OH-Pip have on Arabidopsis? 1. Reduced plant height 2. Smaller leaf size 3. Delayed flowering time These phenotypic changes are direct consequences of N-OH-Pip's inhibitory effect on cell division. As a plant growth regulator, N-OH-Pip provides a valuable tool for studying …	12. What role does TGA play in the biosynthesis of SA in Arabidopsis? 1. TGA1 is a transcription factor that regulates the expression of genes involved in SA biosynthesis. 2. It activates the expression of isochorismate synthase 1 (ICS1), a critical enzyme that catalyzes the conversion of chorismate to isochorismate, a precursor of SA. 3. The TGA1-mediated regulation of ICS1 is essential for path…	13. What role does APD1 play in Arabidopsis? What effects does the application of exogenous SA have on APD1 in Arabidopsis? APD1, an AP2/ERF family transcription factor, plays crucial roles in multiple developmental processes of Arabidopsis thaliana. Its encoded protein contains transcription factor binding and DNA binding domains, which are essential for its function. APD1 is involved in: 1. Lea…	14. What regulatory factors are involved in the regulation of Arabidopsis frost resistance? How do these regulatory factors work in cold environments? 1. Chaperones: - Protect and stabilize protein structures - Reduce protein damage during freezing stress - Enhance overall freezing tolerance 2. Antioxidants: - Scavenge free radicals - Mitigate oxidative damage caused by cold stress - Contribute t…	15. What role does NIMIN1 play in Arabidopsis? What results will overexpression of NIMIN1 show on SA? What causes it? 1. SA biosynthesis enzymes: These would be responsible for SA production, counterbalancing the reductive action of NIMIN1. Examples might include isochorismate synthase and isochorismate pyruvate lyase. 2. SA conjugation enzymes: These could modify SA to create storage or transpor…	16. Where is EDS5 located in Arabidopsis? What role does it play in SA in Arabidopsis? Mutations in the EDS5 gene result in a unique phenotype characterized by hypersensitivity to SA. Under normal growth conditions without exogenous SA, EDS5 mutants exhibit growth and development similar to wild-type plants. However, when exposed to exogenous SA, these mutants display significantly suppressed gro…	17. What role does MHP1 play in Arabidopsis? What is its relationship with Mpo1? Specifically, MHP1: 1. Participates in protein quality control mechanisms, helping to identify and manage misfolded or damaged proteins. 2. Assists in the assembly of protein complexes, ensuring that individual protein subunits come together correctly to form functional units. 3. Works synergistically with Mpo1, anot…	18. What regulates the accumulation of flavonols in Arabidopsis? What role do COP1 and MYB12 play in the biosynthesis of flavonols in Arabidopsis? Light signaling plays a crucial role in this process, with COP1 (Constitutive Photomorphogenic 1) acting as a central regulator. COP1, an E3 ubiquitin ligase, negatively regulates flavonol accumulation by suppressing the expression of MYB12, a key tran…	19. What role does HAP5A play in Arabidopsis? How does it work? What effects does the lack of HAP5A have on Arabidopsis? 1. Transcriptional regulation: HAP5A likely plays a crucial role in regulating RNA polymerase II-mediated transcription. This function is central to gene expression control in Arabidopsis. 2. Leaf development: The absence of HAP5A leads to yellowing of leaves, suggesting its in…	20. What role does ZmEREB20 play in Arabidopsis? What traits do ZmEREB20 overexpression lines show under stress conditions? Key points: 1. Origin: ZmEREB20 is a maize gene encoding an ERF (Ethylene Response Factor) transcription factor. 2. Transgenic expression: The gene has been introduced and overexpressed in Arabidopsis thaliana. 3. Stress tolerance: Arabidopsis plants overexpressing ZmEREB20 …	WJ 1. What genes inhibit the accumulation of flavonoids in Arabidopsis? With the help of synthetic biology and genetic engineering methods and related mechanisms and synthesis pathways in Arabidopsis, try to explain the method of synthesizing flavonoids in large quantities in plants? 1. Key genes inhibiting flavonoid accumulation in Arabidopsis include: - Protein quality control genes: CHS-B, CHI…	2. What genes or enzymes are related to the burst of reactive oxygen in Arabidopsis? What phenotypes will the burst of reactive oxygen cause in Arabidopsis? What treatment conditions of Arabidopsis are ROS also related to? 1. Key genes or enzymes related to reactive oxygen species (ROS) in Arabidopsis mainly include: - Superoxide dismutase (SOD) - Catalase (CAT) - Ascorbate peroxidase (APX) - Glu…	3. What mechanism of response will Arabidopsis cause when it is subjected to hypoxia stress? Which genes are involved in the response to hypoxia stress? What is the regulation of these genes and their upstream and downstream? 1. Gene expression regulation: Hypoxia induces changes in gene expression, particularly in genes related to anaerobic metabolism, stress response, and signaling pathways. Ke…	4. What physiological and biochemical processes are related to AtOPT3 in Arabidopsis? Which parts of Arabidopsis will be affected by AtOPT3? 1. Reduced leaf growth: The mutant shows impaired leaf expansion and development. 2. Increased pigment accumulation: There is an enhanced accumulation of certain pigments in the leaves. 3. Decreased chlorophyll content: The leaves contain lower levels of chl…	5. Which genes in Arabidopsis control seed size? What changes will occur in Arabidopsis seed size by overexpressing these genes? In addition, how do these genes control seed size by regulating those transcription factors? 1. Floral meristem identity genes: - APETALA1 (AP1) and LEAFY (LFY): Primarily control flowering time but also regulate seed size - SEEDSTICK (STK) and BABY BOOM (BBM): Homologs…	6. In the process of agricultural development, people will select plants with high light utilization efficiency to improve crops. In Arabidopsis, what are the genes, enzymes, and transcription factors that can improve the utilization of light energy? 1. Genes related to photosynthetic pigment synthesis and degradation, such as CHL A, CHL B, and CHL C, which regulate chlorophyll metabolism. 2. Gen…	7. In Arabidopsis, what physiological and biochemical processes are related to the inhibition of SA and Pip? 1. Disease resistance: Suppression of SA and Pip reduces plant immunity, increasing susceptibility to pathogen infections. 2. Growth and development: SA and Pip inhibition affects plant growth, particularly in leaf and root development. 3. Photosynthesis: The inhibition of these compounds …	8. What phenotypes will appear under the condition of nitrogen deficiency in Arabidopsis? Under nitrogen deficiency, what molecular mechanism causes these phenotypes in plants? 1. Leaf yellowing: This is primarily due to chloroplast degradation and reduced chlorophyll content, resulting from nitrogen scarcity. 2. Leaf surface wrinkling: This occurs as a consequence of decreased nitrogen content i…	9. Can Arabidopsis be improved through genetic engineering methods to become a plant that prevents sand and fixes soil? 1. Arabidopsis thaliana is a crucial model organism for crop research, with a comprehensive gene knowledge base. By querying this database, we can identify genes potentially related to sand fixation and soil stabilization, and design genetic engineering experiments to validate t…	10. Will Arabidopsis have lodging phenomenon? If it does, what substance in the body is reduced? And what internal mechanism is it related to? What gene can be overexpressed to alleviate or resist lodging of this phenotype? Lodging in Arabidopsis thaliana is primarily caused by water deficiency. Under drought conditions, the roots of Arabidopsis produce abscisic acid (ABA), a phytohormone that ac…	11. In cold winters, many tropical plants cannot grow normally. So what genes in Arabidopsis are related to cold tolerance? What enlightenment will these genes and the regulation of these genes and their upstream and downstream bring to our agricultural production? 1. Cold tolerance-related genes in Arabidopsis include: - Genes in ice-binding mutants: ICE1, ICE2, COR, ERD1 - Genes in ice-binding …	12. What traits of Arabidopsis are PUB25 and PUB26 associated with? What enzymes do these two genes interact with? If Arabidopsis is subjected to cold stress, will overexpressing these two genes play a stress resistance role? The mechanism by which PUB25 and PUB26 regulate flowering time likely involves the modulation of key flowering pathway components. Their interaction and subsequent effects o…	13. Is S6K1 related to the photoperiod? If so, what phenotype will Arabidopsis appear? If this phenotype appears, what will happen if S6K1 is overexpressed or knocked out? 1. Is S6K1 related to photoperiod? Yes, S6K1 is related to photoperiod in plants. As a crucial protein kinase, S6K1 participates in light signal transduction and interacts with photoperiod-related signaling pathways. S6K1-defic…	14. What genes are related to the lateral root development of Arabidopsis? What changes in substances in the body will be accompanied by lateral root development? 1. Genetic regulation: The AUXIN RESPONSE FACTOR (ARF) family plays a crucial role in lateral root development. Specifically, ARF7, ARF19, and ARF17 are involved in this process. These transcription factors mediate auxin-responsive gene…	15. Will Arabidopsis experience a transition in the nutritional period? What is the process of transition in the nutritional period of Arabidopsis? Which genes are involved? How do these genes work to cause Arabidopsis to undergo a transition in the nutritional period? Which nutritional organs of Arabidopsis are related to this process? What aspects can be used to study the transition in the nutr…	16. A towering plant will become the focus of people's attention. What are the conditions for the plant height to continue to increase? Among them, can the reduction of branches in Arabidopsis also have a similar effect? What substances in the body of Arabidopsis plants will change due to the reduction of branches? What genes in the body are these changes related to? Can knocking out or overexpre…	17. What genes are related to pollen activity in Arabidopsis? Can pollen abortion or decreased pollen vitality be complemented by increasing or decreasing the expression of these genes? 1. Regulatory proteins: - Protein phosphatases (e.g., PP2C) - Ubiquitin-conjugating enzymes - Ubiquitin ligases 2. Signal transduction proteins: - Protein kinases (PKA, PKB, PKC) - Protein phosphatases (PPA, PPB) …	18. What developmental parts and genes of Arabidopsis are related to DNA damage in Arabidopsis seed germination? 1) DNA repair genes: These include DNA polymerases, helicases, and repair enzymes, which likely participate in the DNA damage repair process. 2) DNA replication genes: Such as DNA polymerases, helicases, and replication factors, which may be involved in addressing DNA damage occurring …	19. What molecular mechanism is used to achieve Arabidopsis bud regeneration? Arabidopsis thaliana shoot regeneration is achieved through a complex interplay of DNA repair and replication pathways. This process requires the coordinated action of multiple enzymes, including DNA replicases, DNA polymerases, and DNA helicases. During DNA replication, errors may occur, necessitating the involvement o…	20. Can overexpressing FLM achieve flowering inhibition in Arabidopsis? 1. FLM is a MADS-box transcription factor that negatively regulates flowering time. 2. It acts in the ambient temperature pathway, helping plants respond to temperature fluctuations. 3. FLM undergoes alternative splicing, producing different isoforms (e.g., FLM-尾 and FLM-未) that have distinct roles in flowering regulation. 4.…	HJQ 1. The mechanism of Arabidopsis CAMTA123 regulating salicylic acid 1. CAMTA1/2/3 act as transcriptional repressors of SA biosynthesis genes. 2. Upon pathogen infection, CAMTA1/2/3 are inactivated, leading to de-repression of SA biosynthesis. 3. WRKY proteins, particularly WRKY33, compete with CAMTA1/2/3 for binding to the promoters of SA biosynthesis genes. 4. This competition fine-tunes SA p…	2. Taking Arabidopsis as an example, explain the process of FC detoxification and recycling Key points: 1. Degradation: FC is broken down by detoxifying enzymes into FA. 2. Transport: FA is transported back to the cytoplasm. 3. Reassembly: FA is used to synthesize new FC molecules. 4. Regulation: This cycle helps maintain appropriate FC concentrations within cells. This mechanism exemplifies the …	3. How does Arabidopsis camalexin respond to pathogen infection 1. Inhibiting pathogen growth and development 2. Reducing pathogen virulence and infectivity This phytoalexin is produced as part of the plant's innate immune response, serving as a chemical barrier against invading microorganisms. The activation of camalexin biosynthesis represents a sophisticated defense mechanism that Arabidopsis …	4. Arabidopsis ACOS5 is mainly expressed in flowers. What is its specific function? How does it function? 1. Forming protein complexes with other regulatory factors. 2. Controlling the division and differentiation of anther cells. 3. Modulating key processes in male gametogenesis. Specifically, ACOS5 is involved in the biosynthesis of sporopollenin, a major component of the pollen exine. Its acti…	5. Give examples of how Arabidopsis regulates lateral root growth through hormone pathways 1. Increased abscisic acid (ABA) levels 2. Accumulation of Ca2+ and H+ in root tip cells 3. Calcium pectate deposition in root tip cell walls 4. Inhibition of root tip cell elongation 5. Overall suppression of root system growth This cascade of events represents a drought stress response mechanism in Arabid…	6. I would like to know about the Arabidopsis AtGA3ox2 gene 1. AtGA3ox2 Gene Information: Gene ID: ATGA3ox2 Aliases: AtGA3ox2, GA3OX2 Function: Encodes a gibberellin 3-oxidase family protein 2. Expression Pattern: AtGA3ox2 functions as a GA3 oxidase, playing a role in gibberellin biosynthesis. 3. Mutant Information: Five mutant lines have been identified: ATGA3ox2-1 through ATGA3ox2-5. 4. Relevan…	7. I would like to know about Arabidopsis MYB15 Gene ID: AT5G52290 Functional interpretation: MYB transcription factor The MYB15 gene in Arabidopsis thaliana encodes a transcription factor belonging to the MYB (myeloblastosis) family. MYB proteins are characterized by their conserved MYB DNA-binding domain and play crucial roles in various plant developmental processes and responses to environmen…	8. I would like to know about the Arabidopsis CHOTTO1 transcription factor 1. Function and Characteristics: CHOTTO1 is an AP2/ERF family transcription factor with nucleotide and DNA binding activities. It regulates multiple physiological processes by modulating gene expression. 2. Molecular Interactions: CHOTTO1 primarily functions through interactions with other proteins: - Other AP2/ERF family …
	RAG5	LGZ 1. What effects do CAMTA proteins have in Arabidopsis under low temperature, warm conditions, and high temperature conditions? ### Response: CAMTA proteins in Arabidopsis have different effects under various temperature conditions: 1. Low temperature (4掳C): - CAMTA3 rapidly induces CBF1 and CBF2 genes [3]. - CAMTA1, CAMTA2, and CAMTA3 collectively activate many cold-responsive genes within 24…	2. What does the plant toxin thaxtomin A (TXA) in Arabidopsis rely on to stimulate the expression of FMO1 protein? ### Response: The provided knowledge does not contain specific information about thaxtomin A (TXA) stimulating FMO1 expression in Arabidopsis. The information primarily focuses on FMO1's role in systemic acquired resistance and its interaction with other defense-related genes and pat…	3. What inhibits the NRM inhibitory activity in Arabidopsis? ### Response: Based on the provided information, there is no direct mention of what inhibits the NRM inhibitory activity in Arabidopsis. However, we can infer some related information: The nitrate reductase (NR) enzyme, particularly the NIA1 isoform, plays a crucial role in nitric oxide (NO) synthesis in Arabidopsis guard cells [1][3]. …	4. What will happen if CBP60g is overexpressed in Arabidopsis? What will happen if the CBP60g overexpression line is overexpressed? ### Response: Based on the provided information, there is no specific data about the effects of CBP60g overexpression in Arabidopsis. The knowledge provided does not mention CBP60g directly. Therefore, I cannot provide a definitive answer to this question. However, w…	5. How do ABA and SA affect the level of cellular NPR1 protein? What changes will occur in NPR1 protein levels and target gene expression after continuous SA and ABA treatment? ### Response: ABA and SA have antagonistic effects on cellular NPR1 protein levels [1]: 1. ABA promotes NPR1 degradation through the CUL3(NPR3/NPR4) complex-mediated proteasome pathway [1]. 2. SA protects NPR1 from ABA-pro…	6. What effects do EDS1 and PAD4 have on SA in Arabidopsis? ### Response: 1. EDS1 (Enhanced Disease Susceptibility 1) and PAD4 (Phytoalexin Deficient 4) function as key regulators in the SA-dependent defense response. 2. Mutant analysis reveals that eds1 and pad4 plants exhibit increased sensitivity to exogenous SA application. 3. The phenotypes of these mutants resemble plants with activated SA-…	7. What is the relationship between SnRK2.8 and SA in Arabidopsis? What effects do they have on Arabidopsis? ### Response: The Arabidopsis SnRK2 family comprises 10 members that can be divided into two main groups: 1. ABA-activated protein kinases: SnRK2.2, SnRK2.3, SnRK2.6, SnRK2.7, and SnRK2.8 [1] 2. ABA-independent subclass 1 protein kinases: SnRK2.1, SnRK2.4, SnRK2.5, SnRK2.9, and SnRK2.10 [1…	8. What is the relationship between SA and NPR proteins in Arabidopsis? What changes will occur in NPR proteins when SA analogs are sprayed on Arabidopsis? ### Response: The relationship between SA (salicylic acid) and NPR (Nonexpresser of Pathogenesis-Related genes) proteins in Arabidopsis is complex and crucial for plant immunity: 1. NPR1, NPR3, and NPR4 are SA receptors in Arabidopsis [3][4]. …	9. In Arabidopsis, what effects do the EDS1 complex and PAD4 have on MYC2? What effects will the effects on MYC2 have on SA? ### Response: The EDS1 complex with PAD4 inhibits MYC2 in Arabidopsis [1]. This inhibition of MYC2 by EDS1/PAD4 has the following effects on SA: 1. It boosts the SA defense sector independently of EDS1-induced SA synthesis [1]. 2. It enhances SA-mediated defense against bac…	10. What stress response genes does CAMTA1 regulate? What can be regulated to regulate drought recovery? ### Response: CAMTA1 regulates stress-responsive genes under drought stress conditions [1][2]. While the specific genes are not detailed in the provided knowledge, it is mentioned that stress-responsive genes were down-regulated in CAMTA overexpression plants under drought stress conditions co…	11. What role does N-hydroxyisopiperidinic acid (N-OH-Pip) play in Arabidopsis? What effects will exogenous application of N-OH-Pip have on Arabidopsis? ### Response: N-hydroxyisopiperidinic acid (N-OH-Pip) plays a crucial role in Arabidopsis as a mobile metabolite that induces systemic acquired resistance (SAR) [1]. It is synthesized by FLAVIN-DEPENDENT MONOOXYGENASE 1 (FMO1) from pipecolic acid…	12. What role does TGA play in the biosynthesis of SA in Arabidopsis? ### Response: TGA transcription factors play important roles in the biosynthesis of salicylic acid (SA) in Arabidopsis: 1. TGA1 and TGA4 (clade I TGAs) indirectly modulate SA biosynthesis by activating the expression of SYSTEMIC ACQUIRED RESISTANCE DEFICIENT1 (SARD1) [2]. SARD1 is involved in SA biosynthesis. 2. TGA1/TGA4 are r…	13. What role does APD1 play in Arabidopsis? What effects does the application of exogenous SA have on APD1 in Arabidopsis? ### Response: APD1 (Apetala 2 family protein involved in SA mediated disease defense 1) plays several important roles in Arabidopsis: 1. It functions as a positive regulator of salicylic acid (SA) biosynthesis and defense against virulent bacterial pathogens [1][2]. 2. APD1 …	14. What regulatory factors are involved in the regulation of Arabidopsis frost resistance? How do these regulatory factors work in cold environments? ### Response: The regulation of Arabidopsis frost resistance involves several key regulatory factors: 1. CBF regulatory pathway: This includes three closely-related transcription factors - CBF1, CBF2, and CBF3 - which play a crucial role in cold ac…	15. What role does NIMIN1 play in Arabidopsis? What results will overexpression of NIMIN1 show on SA? What causes it? ### Response: NIMIN1 plays several important roles in Arabidopsis: 1. It is part of the signal transduction pathway leading to Systemic Acquired Resistance (SAR) gene expression [2]. 2. NIMIN1 interacts physically with NPR1/NIM1, a key regulator of SAR in plants [2]. 3. NIMIN1 exp…	16. Where is EDS5 located in Arabidopsis? What role does it play in SA in Arabidopsis? ### Response: EDS5 is located at the chloroplast envelope in Arabidopsis [2]. It plays a crucial role in salicylic acid (SA) biosynthesis and signaling by functioning as a multidrug and toxin extrusion-like transporter that exports SA from the chloroplast to the cytoplasm [2]. This transport is essential for SA…	17. What role does MHP1 play in Arabidopsis? What is its relationship with Mpo1? ### Response: Based on the provided knowledge, there is no specific information about MHP1 or its relationship with Mpo1 in Arabidopsis. The knowledge primarily discusses Mp1, which is an aphid salivary protein that interacts with AtPP2-A1 in Arabidopsis to facilitate aphid infestation [1]. Without additional informa…	18. What regulates the accumulation of flavonols in Arabidopsis? What role do COP1 and MYB12 play in the biosynthesis of flavonols in Arabidopsis? ### Response: The accumulation of flavonols in Arabidopsis is primarily regulated by transcriptional control mechanisms involving several key factors: 1. MYB transcription factors: AtMYB11, AtMYB111, and AtMYB12 are functionally redundant and act as fl…	19. What role does HAP5A play in Arabidopsis? How does it work? What effects does the lack of HAP5A have on Arabidopsis? ### Response: Based on the provided knowledge, I can offer the following response: AP2 plays multiple important roles in Arabidopsis: 1. It is an essential gene for plant growth [4]. 2. AP2 functions as a major A-function protein required for the development of sepals and petal…	20. What role does ZmEREB20 play in Arabidopsis? What traits do ZmEREB20 overexpression lines show under stress conditions? ### Response: ZmEREB20 plays several important roles in Arabidopsis: 1. It enhances salt tolerance by regulating ABA and GA related genes [1]. 2. It increases ABA sensitivity, resulting in delayed seed germination under salt stress [1]. 3. It promotes root hair growth under …	WJ 1. What genes inhibit the accumulation of flavonoids in Arabidopsis? With the help of synthetic biology and genetic engineering methods and related mechanisms and synthesis pathways in Arabidopsis, try to explain the method of synthesizing flavonoids in large quantities in plants? ### Response: The query does not directly match the provided knowledge, but I can provide a partial answer based o…	2. What genes or enzymes are related to the burst of reactive oxygen in Arabidopsis? What phenotypes will the burst of reactive oxygen cause in Arabidopsis? What treatment conditions of Arabidopsis are ROS also related to? ### Response: Based on the provided knowledge, I can answer the following aspects of your query: 1. Genes/enzymes related to reactive oxygen burst in Arabidopsis: - Peroxidases…	3. What mechanism of response will Arabidopsis cause when it is subjected to hypoxia stress? Which genes are involved in the response to hypoxia stress? What is the regulation of these genes and their upstream and downstream? ### Response: Based on the provided knowledge, while there is no specific information about hypoxia stress in Arabidopsis, we can infer some general stress response mechanis…	4. What physiological and biochemical processes are related to AtOPT3 in Arabidopsis? Which parts of Arabidopsis will be affected by AtOPT3? ### Response: AtOPT3 in Arabidopsis is related to several physiological and biochemical processes: 1. Iron homeostasis and transport: AtOPT3 functions in metal homeostasis and the movement of iron to developing seeds [1]. 2. Embryo development: AtOPT3 plays …	5. Which genes in Arabidopsis control seed size? What changes will occur in Arabidopsis seed size by overexpressing these genes? In addition, how do these genes control seed size by regulating those transcription factors? ### Response: Based on the provided knowledge, I can offer the following response: Several genes in Arabidopsis have been identified to control seed size, including MYB56, AUXIN…	6. In the process of agricultural development, people will select plants with high light utilization efficiency to improve crops. In Arabidopsis, what are the genes, enzymes, and transcription factors that can improve the utilization of light energy? ### Response: In Arabidopsis, several genes, enzymes, and transcription factors can improve the utilization of light energy: 1. Phototropins (phot1 …	7. In Arabidopsis, what physiological and biochemical processes are related to the inhibition of SA and Pip? ### Response: Based on the provided knowledge, the inhibition of SA and Pip in Arabidopsis is related to the following physiological and biochemical processes: 1. Systemic Acquired Resistance (SAR): SA and Pip play important roles in establishing SAR, which is characterized by a strong tra…	8. What phenotypes will appear under the condition of nitrogen deficiency in Arabidopsis? Under nitrogen deficiency, what molecular mechanism causes these phenotypes in plants? ### Response: Based on the provided knowledge, there is no specific information about phenotypes appearing under nitrogen deficiency conditions in Arabidopsis or the molecular mechanisms causing these phenotypes. The given…	9. Can Arabidopsis be improved through genetic engineering methods to become a plant that prevents sand and fixes soil? ### Response: Arabidopsis can potentially be improved through genetic engineering to enhance its ability to prevent sand erosion and fix soil, though it is not typically used for this purpose. Here are some key points: 1. Arabidopsis is an excellent model organism for proof-of-c…	10. Will Arabidopsis have lodging phenomenon? If it does, what substance in the body is reduced? And what internal mechanism is it related to? What gene can be overexpressed to alleviate or resist lodging of this phenotype? ### Response: Based on the provided knowledge, Arabidopsis can experience lodging-like phenomena, although it's not directly stated. To answer your specific questions: 1. Arab…	11. In cold winters, many tropical plants cannot grow normally. So what genes in Arabidopsis are related to cold tolerance? What enlightenment will these genes and the regulation of these genes and their upstream and downstream bring to our agricultural production? ### Response: Several genes in Arabidopsis are related to cold tolerance: 1. Transcription factors: A large number of early cold-resp…	12. What traits of Arabidopsis are PUB25 and PUB26 associated with? What enzymes do these two genes interact with? If Arabidopsis is subjected to cold stress, will overexpressing these two genes play a stress resistance role? ### Response: PUB25 and PUB26 in Arabidopsis are associated with freezing tolerance and organ growth regulation [1][2]. These genes interact with MYB15, a transcriptional re…	13. Is S6K1 related to the photoperiod? If so, what phenotype will Arabidopsis appear? If this phenotype appears, what will happen if S6K1 is overexpressed or knocked out? ### Response: Based on the provided knowledge, there is no direct evidence linking S6K1 to photoperiod in Arabidopsis. However, we can provide information on S6K1's role and the phenotypes associated with its manipulation: S6K1…	14. What genes are related to the lateral root development of Arabidopsis? What changes in substances in the body will be accompanied by lateral root development? ### Response: Genes related to lateral root development in Arabidopsis include: 1. Auxin-related genes [1][3][4] 2. Ribosomal protein genes, particularly L16 [2] 3. LBD14/ASL17 [5] 4. ARF (Auxin Response Factor) genes [4] Changes in sub…	15. Will Arabidopsis experience a transition in the nutritional period? What is the process of transition in the nutritional period of Arabidopsis? Which genes are involved? How do these genes work to cause Arabidopsis to undergo a transition in the nutritional period? Which nutritional organs of Arabidopsis are related to this process? What aspects can be used to study the transition in the nutr…	16. A towering plant will become the focus of people's attention. What are the conditions for the plant height to continue to increase? Among them, can the reduction of branches in Arabidopsis also have a similar effect? What substances in the body of Arabidopsis plants will change due to the reduction of branches? What genes in the body are these changes related to? Can knocking out or overexpre…	17. What genes are related to pollen activity in Arabidopsis? Can pollen abortion or decreased pollen vitality be complemented by increasing or decreasing the expression of these genes? ### Response: Several genes are related to pollen activity in Arabidopsis, and their expression can affect pollen development and vitality: 1. AGP6 and AGP11: These arabinogalactan protein genes are integral to po…	18. What developmental parts and genes of Arabidopsis are related to DNA damage in Arabidopsis seed germination? ### Response: Based on the provided knowledge, there is insufficient information to directly answer the question about developmental parts and genes of Arabidopsis related to DNA damage in seed germination. The knowledge snippets do not specifically mention DNA damage or seed germinati…	19. What molecular mechanism is used to achieve Arabidopsis bud regeneration? ### Response: The molecular mechanism used to achieve Arabidopsis bud regeneration involves several key components: 1. Auxin plays a crucial role in initiating the regeneration process. After injury, auxin supply from cauline leaves, shoot apices, or lateral buds is essential for promoting cell division in pith cells [1…	20. Can overexpressing FLM achieve flowering inhibition in Arabidopsis? ### Response: Overexpressing FLM is not mentioned in the provided knowledge as a method to achieve flowering inhibition in Arabidopsis. The information focuses on FLC and FRI genes instead. Based on the available data: 1. Overexpression of FLC is sufficient to delay flowering in Arabidopsis [1]. 2. FRI upregulates FLC express…	HJQ 1. The mechanism of Arabidopsis CAMTA123 regulating salicylic acid ### Response: The mechanism of Arabidopsis CAMTA123 regulating salicylic acid (SA) involves: 1. CAMTA123 (CAMTA1, CAMTA2, and CAMTA3) act as master regulators of SA-mediated immunity by repressing SA biosynthesis in healthy plants grown at warm temperatures (22掳C) [1][2]. 2. This repression is overcome when plants are exposed …	2. Taking Arabidopsis as an example, explain the process of FC detoxification and recycling ### Response: Here is a summary of the key points regarding FC detoxification and recycling in Arabidopsis: 1. Arabidopsis possesses an enzyme called FC lyase that specifically metabolizes farnesylcysteine (FC) into farnesal, which is then reduced to farnesol. This allows Arabidopsis to detoxify and recycl…	3. How does Arabidopsis camalexin respond to pathogen infection ### Response: Arabidopsis camalexin responds to pathogen infection in several ways: 1. Camalexin biosynthesis is induced rapidly upon pathogen infection, with detectable accumulation occurring 3-5 hours after inoculation and increasing rapidly from 7-24 hours post-infection [5]. 2. The biosynthesis of camalexin is positively regulate…	4. Arabidopsis ACOS5 is mainly expressed in flowers. What is its specific function? How does it function? ### Response: ACOS5 is primarily expressed in flowers of Arabidopsis and has a specific function in pollen development and sporopollenin biosynthesis [1]. Its main role is to catalyze the formation of fatty acyl-CoA, which is essential for the synthesis of sporopollenin, a key component of th…	5. Give examples of how Arabidopsis regulates lateral root growth through hormone pathways ### Response: Arabidopsis regulates lateral root growth through hormone pathways in several ways: 1. Auxin plays a central role in integrating various developmental processes involved in lateral root growth, including initiation, patterning, and emergence [4]. 2. Different hormones control specific growth p…	6. I would like to know about the Arabidopsis AtGA3ox2 gene ### Response: AtGA3ox2 is one of the four members of the gibberellin 3-oxidase gene family in Arabidopsis thaliana, along with AtGA3ox1, AtGA3ox3, and AtGA3ox4 [1]. This gene plays a crucial role in the synthesis of bioactive gibberellins (GAs) during plant development. Key points about AtGA3ox2 include: 1. Function: AtGA3ox2, together w…	7. I would like to know about Arabidopsis MYB15 ### Response: MYB15 is an R2R3 MYB transcription factor in Arabidopsis thaliana that plays important roles in stress responses: 1. Its expression is upregulated by ABA, drought, and salt treatments [3]. 2. Transgenic expression of MYB15 confers hypersensitivity to exogenous abscisic acid (ABA) and improved tolerance to drought and salt stresses [3].…	8. I would like to know about the Arabidopsis CHOTTO1 transcription factor ### Response: 1. Function and Characteristics: CHOTTO1 is an AP2/ERF family transcription factor with nucleotide and DNA binding activities. It regulates multiple physiological processes by modulating gene expression. 2. Molecular Interactions: CHOTTO1 primarily functions through interactions with other proteins: - Other A…
Claude	Opus	Query LGZ 1. What effects do CAMTA proteins have in Arabidopsis under low temperature, warm conditions, and high temperature conditions? ### Response: CAMTA (Calmodulin-binding Transcription Activator) proteins in Arabidopsis have different effects under various temperature conditions: 1. Low temperature: CAMTA proteins, particularly CAMTA1, CAMTA2, and CAMTA3, are involved in cold acclimation an…	Query 2. What does the plant toxin thaxtomin A (TXA) in Arabidopsis rely on to stimulate the expression of FMO1 protein? ### Response: Thaxtomin A (TXA) in Arabidopsis relies on the transcription factors WRKY33, WRKY40, and WRKY53 to stimulate the expression of FMO1 (FLAVIN-DEPENDENT MONOOXYGENASE1) protein [1]. These WRKY transcription factors directly bind to the promoter of the FMO1 gene and a…	Query 3. What inhibits the NRM inhibitory activity in Arabidopsis? ### Response: In Arabidopsis, the inhibitory activity of NRM (Negative Regulator of Mitosis) proteins is inhibited by their phosphorylation. NRM proteins are phosphorylated by the cyclin-dependent kinase CDKA;1, which is activated by CYCD3;1 (CYCLIN D3;1) [1]. This phosphorylation event relieves the inhibitory effect of NRM protei…	Query 4. What will happen if CBP60g is overexpressed in Arabidopsis? What will happen if the CBP60g overexpression line is overexpressed? ### Response: If CBP60g is overexpressed in Arabidopsis, it will likely lead to enhanced disease resistance and increased expression of defense-related genes. CBP60g is a calmodulin-binding protein that acts as a positive regulator of the salicylic acid (SA) si…	Query 5. How do ABA and SA affect the level of cellular NPR1 protein? What changes will occur in NPR1 protein levels and target gene expression after continuous SA and ABA treatment? ### Response: ABA and SA have opposing effects on the level of cellular NPR1 protein: SA treatment leads to increased levels of NPR1 protein in the nucleus. SA induces a change in cellular redox state that reduces di…	Query 6. What effects do EDS1 and PAD4 have on SA in Arabidopsis? ### Response: EDS1 and PAD4 are positive regulators of salicylic acid (SA) accumulation and signaling in Arabidopsis thaliana [1]. Loss of either EDS1 or PAD4 function compromises pathogen-induced SA accumulation and disease resistance [2]. EDS1 and PAD4 are required for the expression of many defense-related genes and work upstrea…	Query 7. What is the relationship between SnRK2.8 and SA in Arabidopsis? What effects do they have on Arabidopsis? ### Response: SnRK2.8 (Sucrose non-fermenting 1-related protein kinase 2.8) is a protein kinase involved in abscisic acid (ABA) and stress signaling pathways in Arabidopsis thaliana [1]. Salicylic acid (SA) is a plant hormone that plays a crucial role in plant defense responses again…	Query 8. What is the relationship between SA and NPR proteins in Arabidopsis? What changes will occur in NPR proteins when SA analogs are sprayed on Arabidopsis? ### Response: The relationship between salicylic acid (SA) and NPR (Nonexpressor of Pathogenesis-Related genes) proteins in Arabidopsis is as follows: SA accumulation in Arabidopsis leads to the activation of NPR1, a key regulator of the…	Query 9. In Arabidopsis, what effects do the EDS1 complex and PAD4 have on MYC2? What effects will the effects on MYC2 have on SA? ### Response: The EDS1 complex and PAD4 negatively regulate MYC2 in Arabidopsis. MYC2 is a transcription factor that acts as a negative regulator of salicylic acid (SA) biosynthesis and signaling [1]. Therefore, the negative effects of the EDS1 complex and PAD4 on MYC…	Query 10. What stress response genes does CAMTA1 regulate? What can be regulated to regulate drought recovery? ### Response: CAMTA1 regulates several stress response genes involved in drought recovery, including: 1. RD26 (Responsive to Desiccation 26), a NAC transcription factor that positively regulates drought-responsive genes [1]. 2. ERD1 (Early Response to Dehydration 1), a ClpA homolog that …	Query 11. What role does N-hydroxyisopiperidinic acid (N-OH-Pip) play in Arabidopsis? What effects will exogenous application of N-OH-Pip have on Arabidopsis? ### Response: N-hydroxyisopiperidinic acid (N-OH-Pip) is a mobile signaling molecule involved in systemic acquired resistance (SAR) in Arabidopsis [1]. It is derived from pipecolic acid and acts as a critical regulator of salicylic acid acc…	Query 12. What role does TGA play in the biosynthesis of SA in Arabidopsis? ### Response: TGA transcription factors play a key role in the biosynthesis of salicylic acid (SA) in Arabidopsis thaliana. More specifically: TGA transcription factors, particularly TGA2, TGA5, and TGA6, interact with NON-EXPRESSOR OF PR GENES 1 (NPR1) and bind to the promoter of ISOCHORISMATE SYNTHASE 1 (ICS1), activati…	Query 13. What role does APD1 play in Arabidopsis? What effects does the application of exogenous SA have on APD1 in Arabidopsis? ### Response: APD1 (Aberrant Peroxisome Morphology 1) is a peroxisomal membrane protein in Arabidopsis that plays a role in maintaining peroxisome morphology and function [1]. Loss of APD1 leads to enlarged and clustered peroxisomes, indicating its importance in peroxi…	Query 14. What regulatory factors are involved in the regulation of Arabidopsis frost resistance? How do these regulatory factors work in cold environments? ### Response: The regulation of frost resistance in Arabidopsis involves several key regulatory factors: 1. CBF (C-repeat binding factor) transcription factors: CBF1, CBF2, and CBF3 are rapidly induced by low temperatures and bind to the CRT/…	Query 15. What role does NIMIN1 play in Arabidopsis? What results will overexpression of NIMIN1 show on SA? What causes it? ### Response: NIMIN1 (NIM1-INTERACTING 1) is a negative regulator of the salicylic acid (SA) signaling pathway in Arabidopsis thaliana [1]. It interacts with NPR1 (NONEXPRESSER OF PR GENES 1), a key positive regulator of SA-mediated defense responses, and suppresses its acti…	Query 16. Where is EDS5 located in Arabidopsis? What role does it play in SA in Arabidopsis? ### Response: EDS5 (Enhanced Disease Susceptibility 5) is located in the chloroplast envelope of Arabidopsis cells [1]. It functions as a multidrug and toxin extrusion (MATE) transporter, exporting salicylic acid (SA) from the chloroplast to the cytoplasm [1][2]. This export of SA from the chloroplast is …	Query 17. What role does MHP1 play in Arabidopsis? What is its relationship with Mpo1? ### Response: MHP1 (Mob1 Homologue 1) is a gene in Arabidopsis thaliana that plays a role in the regulation of cytokinesis during cell division [1]. MHP1 encodes a protein that is homologous to the yeast Mob1 protein, which is a component of the mitotic exit network (MEN) and is essential for the proper complet…	Query 18. What regulates the accumulation of flavonols in Arabidopsis? What role do COP1 and MYB12 play in the biosynthesis of flavonols in Arabidopsis? ### Response: Flavonol accumulation in Arabidopsis is regulated by light and UV-B radiation [1]. The transcription factor MYB12 directly activates the expression of genes involved in flavonol biosynthesis, such as chalcone synthase (CHS), flavano…	Query 19. What role does HAP5A play in Arabidopsis? How does it work? What effects does the lack of HAP5A have on Arabidopsis? ### Response: HAP5A is a subunit of the CCAAT-binding factor (CBF) complex in Arabidopsis, which is a transcription factor that regulates gene expression [1]. HAP5A, along with other CBF subunits, binds to the CCAAT box motif in the promoter regions of target genes and ac…	Query 20. What role does ZmEREB20 play in Arabidopsis? What traits do ZmEREB20 overexpression lines show under stress conditions? ### Response: ZmEREB20 is a transcription factor in maize (Zea mays) that plays a role in regulating plant responses to abiotic stress, particularly drought stress [1]. When overexpressed in Arabidopsis thaliana, ZmEREB20 confers improved drought tolerance [1]. Under d…	Query WJ 1. What genes inhibit the accumulation of flavonoids in Arabidopsis? With the help of synthetic biology and genetic engineering methods and related mechanisms and synthesis pathways in Arabidopsis, try to explain the method of synthesizing flavonoids in large quantities in plants? ### Response: Genes that inhibit flavonoid accumulation in Arabidopsis include: 1. MYB4: A transcriptional r…	Query 2. What genes or enzymes are related to the burst of reactive oxygen in Arabidopsis? What phenotypes will the burst of reactive oxygen cause in Arabidopsis? What treatment conditions of Arabidopsis are ROS also related to? ### Response: Several genes and enzymes are related to the burst of reactive oxygen species (ROS) in Arabidopsis, including: 1. NADPH oxidases (respiratory burst oxidase …	Query 3. What mechanism of response will Arabidopsis cause when it is subjected to hypoxia stress? Which genes are involved in the response to hypoxia stress? What is the regulation of these genes and their upstream and downstream? ### Response: When subjected to hypoxia stress, Arabidopsis activates several mechanisms to cope with low oxygen levels: 1. Ethylene response: Ethylene accumulates und…	Query 4. What physiological and biochemical processes are related to AtOPT3 in Arabidopsis? Which parts of Arabidopsis will be affected by AtOPT3? ### Response: AtOPT3 (Arabidopsis thaliana Oligopeptide Transporter 3) is involved in the following physiological and biochemical processes in Arabidopsis: 1. Long-distance transport of iron (Fe) from roots to shoots: AtOPT3 mediates the movement of Fe…	Query 5. Which genes in Arabidopsis control seed size? What changes will occur in Arabidopsis seed size by overexpressing these genes? In addition, how do these genes control seed size by regulating those transcription factors? ### Response: Several genes in Arabidopsis control seed size by regulating various aspects of seed development. Overexpression of these genes can lead to changes in seed s…	Query 6. In the process of agricultural development, people will select plants with high light utilization efficiency to improve crops. In Arabidopsis, what are the genes, enzymes, and transcription factors that can improve the utilization of light energy? ### Response: Several genes, enzymes, and transcription factors in Arabidopsis can improve light energy utilization: 1. Rubisco activase (RCA)…	Query 7. In Arabidopsis, what physiological and biochemical processes are related to the inhibition of SA and Pip? ### Response: In Arabidopsis, the inhibition of salicylic acid (SA) and pipecolic acid (Pip) is related to several physiological and biochemical processes, including: 1. Pathogen defense: SA and Pip are key signaling molecules in plant defense responses against biotrophic and hemibio…	Query 8. What phenotypes will appear under the condition of nitrogen deficiency in Arabidopsis? Under nitrogen deficiency, what molecular mechanism causes these phenotypes in plants? ### Response: Under nitrogen deficiency, Arabidopsis exhibits the following phenotypes: 1. Reduced shoot growth and leaf expansion [1] 2. Increased root growth and lateral root formation [1] 3. Early leaf senescence …	Query 9. Can Arabidopsis be improved through genetic engineering methods to become a plant that prevents sand and fixes soil? ### Response: Arabidopsis thaliana, a model plant widely used in research, could potentially be genetically engineered to enhance its ability to prevent sand erosion and improve soil stability. Some possible strategies include: 1. Enhancing root growth and development: Gen…	Query 10. Will Arabidopsis have lodging phenomenon? If it does, what substance in the body is reduced? And what internal mechanism is it related to? What gene can be overexpressed to alleviate or resist lodging of this phenotype? ### Response: Yes, Arabidopsis can exhibit lodging, which is the bending or falling over of stems. Lodging in Arabidopsis is associated with reduced lignin content in th…	Query 11. In cold winters, many tropical plants cannot grow normally. So what genes in Arabidopsis are related to cold tolerance? What enlightenment will these genes and the regulation of these genes and their upstream and downstream bring to our agricultural production? ### Response: Several genes in Arabidopsis are related to cold tolerance, including: 1. CBF (C-repeat binding factor) genes: CB…	Query 12. What traits of Arabidopsis are PUB25 and PUB26 associated with? What enzymes do these two genes interact with? If Arabidopsis is subjected to cold stress, will overexpressing these two genes play a stress resistance role? ### Response: PUB25 and PUB26 in Arabidopsis are associated with salt stress tolerance [1]. These two U-box E3 ubiquitin ligases interact with and ubiquitinate the rec…	Query 13. Is S6K1 related to the photoperiod? If so, what phenotype will Arabidopsis appear? If this phenotype appears, what will happen if S6K1 is overexpressed or knocked out? ### Response: Yes, S6K1 (ribosomal protein S6 kinase 1) is related to the photoperiod in Arabidopsis. When grown under long-day conditions, Arabidopsis plants with reduced S6K1 activity exhibit delayed flowering compared …	Query 14. What genes are related to the lateral root development of Arabidopsis? What changes in substances in the body will be accompanied by lateral root development? ### Response: Genes related to lateral root development in Arabidopsis include: 1. AUXIN RESPONSE FACTOR (ARF) family genes, such as ARF7 and ARF19, which regulate auxin-responsive gene expression and promote lateral root formatio…	Query 15. Will Arabidopsis experience a transition in the nutritional period? What is the process of transition in the nutritional period of Arabidopsis? Which genes are involved? How do these genes work to cause Arabidopsis to undergo a transition in the nutritional period? Which nutritional organs of Arabidopsis are related to this process? What aspects can be used to study the transition in th…	Query 16. A towering plant will become the focus of people's attention. What are the conditions for the plant height to continue to increase? Among them, can the reduction of branches in Arabidopsis also have a similar effect? What substances in the body of Arabidopsis plants will change due to the reduction of branches? What genes in the body are these changes related to? Can knocking out or ove…	Query 17. What genes are related to pollen activity in Arabidopsis? Can pollen abortion or decreased pollen vitality be complemented by increasing or decreasing the expression of these genes? ### Response: Several genes are related to pollen activity in Arabidopsis thaliana: 1. MALE STERILITY 1 (MS1) and MALE STERILITY 2 (MS2) are required for pollen wall formation and exine patterning. Mutations…	Query 18. What developmental parts and genes of Arabidopsis are related to DNA damage in Arabidopsis seed germination? ### Response: Several developmental genes and parts of Arabidopsis are related to DNA damage responses during seed germination: 1. The DNA ligase VI (AtLIG6) gene is involved in DNA repair during seed germination. AtLIG6 is upregulated in response to DNA damage and helps maintain…	Query 19. What molecular mechanism is used to achieve Arabidopsis bud regeneration? ### Response: Arabidopsis bud regeneration is achieved through the molecular mechanism of cytokinin signaling [1]. Cytokinins are plant hormones that promote cell division and shoot formation. In Arabidopsis, the cytokinin signal is perceived by histidine kinase receptors, which initiate a phosphorelay cascade inv…	Query 20. Can overexpressing FLM achieve flowering inhibition in Arabidopsis? ### Response: Yes, overexpressing FLM (FLOWERING LOCUS M) can inhibit flowering in Arabidopsis thaliana [1]. FLM is a MADS-box transcription factor that acts as a floral repressor [2]. When FLM is overexpressed, it delays flowering by suppressing the expression of floral integrator genes such as FT (FLOWERING LOCUS T) a…	Query HJQ 1. The mechanism of Arabidopsis CAMTA123 regulating salicylic acid ### Response: CAMTA (Calmodulin-binding Transcription Activator) proteins are Ca2+/calmodulin-regulated transcription factors in plants. In Arabidopsis, CAMTA1, CAMTA2, and CAMTA3 (collectively referred to as CAMTA123) play a role in regulating salicylic acid (SA) biosynthesis and signaling [1]. The mechanism by which CA…	Query 2. Taking Arabidopsis as an example, explain the process of FC detoxification and recycling ### Response: In Arabidopsis, the process of ferrochelatase (FC) detoxification and recycling involves the following steps: 1. Heme synthesis: FC catalyzes the insertion of ferrous iron (Fe2+) into protoporphyrin IX to form heme, which is essential for various cellular processes [1]. 2. Oxidative str…	Query 3. How does Arabidopsis camalexin respond to pathogen infection ### Response: Camalexin, a phytoalexin produced by Arabidopsis thaliana, is induced and accumulates in response to pathogen infection [1]. When Arabidopsis is infected by pathogens such as Pseudomonas syringae or Botrytis cinerea, camalexin biosynthesis is upregulated through the activation of biosynthetic genes like PAD3 [2]. …	Query 4. Arabidopsis ACOS5 is mainly expressed in flowers. What is its specific function? How does it function? ### Response: ACOS5 (Acyl-CoA Synthetase 5) in Arabidopsis thaliana is specifically expressed in the tapetal cells of anthers and plays a crucial role in pollen wall formation [1]. ACOS5 catalyzes the synthesis of medium-chain fatty acyl-CoA esters, which are precursors for the formatio…	Query 5. Give examples of how Arabidopsis regulates lateral root growth through hormone pathways ### Response: Arabidopsis regulates lateral root growth through several hormone pathways, including auxin, cytokinin, and abscisic acid (ABA). Here are some examples: 1. Auxin promotes lateral root initiation and elongation. Auxin response factors (ARFs) like ARF7 and ARF19 activate the expression of …	Query 6. I would like to know about the Arabidopsis AtGA3ox2 gene ### Response: The Arabidopsis thaliana AtGA3ox2 gene encodes a gibberellin 3-oxidase enzyme that catalyzes the final step in the biosynthesis of bioactive gibberellins (GAs), which are plant hormones that regulate various aspects of plant growth and development, such as seed germination, stem elongation, and flowering [1][2]. AtGA3…	Query 7. I would like to know about Arabidopsis MYB15 ### Response: MYB15 is a transcription factor in Arabidopsis thaliana that plays a role in cold stress response and freezing tolerance [1]. It belongs to the R2R3-MYB family of transcription factors, which are characterized by their DNA-binding domains [2]. MYB15 is induced by cold stress and binds to the promoters of cold-responsive genes, su…	Query 8. I would like to know about the Arabidopsis CHOTTO1 transcription factor ### Response: CHOTTO1 (CHO1) is a nuclear-localized transcription factor in Arabidopsis thaliana that negatively regulates chloroplast development and plastid gene expression [1]. It belongs to the TEOSINTE BRANCHED1/CYCLOIDEA/PCF (TCP) family of transcription factors [1]. CHO1 is expressed in young leaf primordia, a…
	RAG5	LGZ 1. What effects do CAMTA proteins have in Arabidopsis under low temperature, warm conditions, and high temperature conditions? ### Response: The Arabidopsis CAMTA (calmodulin binding transcription activator) factors, particularly CAMTA1, CAMTA2, and CAMTA3, play important roles in regulating salicylic acid (SA) biosynthesis and SA-mediated immunity in response to temperature changes [1, 3]. A…	2. What does the plant toxin thaxtomin A (TXA) in Arabidopsis rely on to stimulate the expression of FMO1 protein? ### Response: The Arabidopsis FMO1 gene, which encodes a flavin-dependent monooxygenase, is essential for the establishment of systemic acquired resistance (SAR) triggered by pathogen infection [1]. FMO1 expression is induced in leaves inoculated with virulent or avirulent strains of…	3. What inhibits the NRM inhibitory activity in Arabidopsis? ### Response: Based on the provided information, nitrate reductase (NR) plays a key role in mediating abscisic acid (ABA)-induced nitric oxide (NO) synthesis in Arabidopsis guard cells [1]. NO stimulates mitogen-activated protein kinase (MAPK) activity and cGMP production, both of which are required for ABA-induced stomatal closure [3].…	4. What will happen if CBP60g is overexpressed in Arabidopsis? What will happen if the CBP60g overexpression line is overexpressed? ### Response: Based on the provided knowledge, overexpression of various genes in Arabidopsis can lead to different phenotypic effects. Overexpression of AtGLB1 enhances tolerance to hydrogen peroxide stress [1]. DBB1a overexpression promotes hypocotyl elongation und…	5. How do ABA and SA affect the level of cellular NPR1 protein? What changes will occur in NPR1 protein levels and target gene expression after continuous SA and ABA treatment? ### Response: Abscisic acid (ABA) and salicylic acid (SA) have antagonistic effects on the cellular levels of NPR1, a key transcription coactivator in plant immunity [1]. ABA promotes the degradation of NPR1 through the CU…	6. What effects do EDS1 and PAD4 have on SA in Arabidopsis? ### Response: Based on the provided knowledge, EDS1 and PAD4 are key regulators in Arabidopsis immunity that work together to mediate defense responses against pathogens. Some key points about their relationship: 1. EDS1 and PAD4 form a signaling complex that regulates the accumulation of salicylic acid (SA) and other defense signaling i…	7. What is the relationship between SnRK2.8 and SA in Arabidopsis? What effects do they have on Arabidopsis? ### Response: According to the provided information, the Arabidopsis SnRK2 protein kinase family consists of 10 members, which can be divided into two subclasses: ABA-activated (SnRK2.2, SnRK2.3, SnRK2.6, SnRK2.7, and SnRK2.8) and ABA-independent (SnRK2.1, SnRK2.4, SnRK2.5, SnRK2.9, and Sn…	8. What is the relationship between SA and NPR proteins in Arabidopsis? What changes will occur in NPR proteins when SA analogs are sprayed on Arabidopsis? ### Response: The Arabidopsis NPR1 protein is a key regulator of salicylic acid (SA)-mediated plant immunity. NPR1 functions as a transcriptional co-activator [2] and directly binds SA with an affinity consistent with in vivo Arabidopsis SA co…	9. In Arabidopsis, what effects do the EDS1 complex and PAD4 have on MYC2? What effects will the effects on MYC2 have on SA? ### Response: According to the provided knowledge, the EDS1/PAD4 complex in Arabidopsis inhibits MYC2, a key regulator of jasmonic acid (JA) pathways that antagonize salicylic acid (SA) signaling [1]. This interference with MYC2 enhances the SA defense sector independently …	10. What stress response genes does CAMTA1 regulate? What can be regulated to regulate drought recovery? ### Response: Based on the provided knowledge, GmCAMTA2 and GmCAMTA8, which are soybean calmodulin-binding transcription activators, play a role in coordinating the circadian regulation of developmental processes and drought stress responses [1]. Overexpression of these genes in soybean plants…	11. What role does N-hydroxyisopiperidinic acid (N-OH-Pip) play in Arabidopsis? What effects will exogenous application of N-OH-Pip have on Arabidopsis? ### Response: N-hydroxy-pipecolic acid (N-OH-Pip) is a mobile metabolite that induces systemic acquired resistance (SAR) in Arabidopsis thaliana [1]. The enzyme FLAVIN-DEPENDENT MONOOXYGENASE 1 (FMO1) synthesizes N-OH-Pip from pipecolic acid in p…	12. What role does TGA play in the biosynthesis of SA in Arabidopsis? ### Response: The knowledge provided discusses the role of TGA transcription factors in regulating salicylic acid (SA) accumulation and signaling in Arabidopsis thaliana. TGA transcription factors from clade II, which include TGA2, TGA5, and TGA6, are known to positively mediate the transcription of SA-induced genes such as PR-…	13. What role does APD1 play in Arabidopsis? What effects does the application of exogenous SA have on APD1 in Arabidopsis? ### Response: APD1 (Apetala 2 family protein involved in SA mediated disease defense 1) is a unique member of the AP2/EREBP transcription factor family in Arabidopsis thaliana that positively regulates salicylic acid (SA) accumulation and basal defense against bacterial path…	14. What regulatory factors are involved in the regulation of Arabidopsis frost resistance? How do these regulatory factors work in cold environments? ### Response: The CBF (C-repeat binding factor) regulatory pathway plays an important role in cold acclimation and freezing tolerance in Arabidopsis thaliana [1,2,3]. This pathway includes three genes - CBF1, CBF2, and CBF3 - that encode closely re…	15. What role does NIMIN1 play in Arabidopsis? What results will overexpression of NIMIN1 show on SA? What causes it? ### Response: The NIMIN (NIM1-Interacting) proteins are a family of proteins in Arabidopsis that interact with NPR1/NIM1, a key regulator of systemic acquired resistance (SAR) in plants [2]. The expression of NIMIN genes is induced in Arabidopsis plants in response to SAR-inducing…	16. Where is EDS5 located in Arabidopsis? What role does it play in SA in Arabidopsis? ### Response: EDS5 (ENHANCED DISEASE SUSCEPTIBILITY5) is an essential component of salicylic acid (SA)-dependent signaling for disease resistance in Arabidopsis. It encodes a multidrug and toxin extrusion (MATE)-like transporter that is localized to the chloroplast envelope [2,3]. EDS5 functions in exporting SA…	17. What role does MHP1 play in Arabidopsis? What is its relationship with Mpo1? ### Response: The provided knowledge snippets discuss various protein-protein interactions in plants, particularly in Arabidopsis thaliana. The first snippet [1] describes the interaction between the aphid salivary protein Mp1 and the Arabidopsis phloem protein AtPP2-A1, which is required for aphid feeding on Arabido…	18. What regulates the accumulation of flavonols in Arabidopsis? What role do COP1 and MYB12 play in the biosynthesis of flavonols in Arabidopsis? ### Response: In Arabidopsis, flavonol biosynthesis is regulated by the functionally redundant R2R3-MYB transcription factors MYB11, MYB12, and MYB111 [1,2]. These transcription factors positively modulate the expression of biosynthetic genes involved …	19. What role does HAP5A play in Arabidopsis? How does it work? What effects does the lack of HAP5A have on Arabidopsis? ### Response: The knowledge provided discusses various functions of the AP2 gene in Arabidopsis, but does not directly answer the question of what the A-function specifically refers to in the ABC model of flower development. More targeted information is needed to fully address …	20. What role does ZmEREB20 play in Arabidopsis? What traits do ZmEREB20 overexpression lines show under stress conditions? ### Response: ZmEREB20, an ABA- and salinity-responsive transcription factor in maize, enhances salt tolerance when overexpressed in Arabidopsis [1]. The overexpression lines showed delayed seed germination under salt stress by regulating ABA and GA related genes, as well as…	WJ 1. What genes inhibit the accumulation of flavonoids in Arabidopsis? With the help of synthetic biology and genetic engineering methods and related mechanisms and synthesis pathways in Arabidopsis, try to explain the method of synthesizing flavonoids in large quantities in plants? ### Response: The flavonoid biosynthetic pathway in Arabidopsis has been extensively studied using functional geno…	2. What genes or enzymes are related to the burst of reactive oxygen in Arabidopsis? What phenotypes will the burst of reactive oxygen cause in Arabidopsis? What treatment conditions of Arabidopsis are ROS also related to? ### Response: Arabidopsis thaliana generates reactive oxygen species (ROS) as part of its defense response against pathogens. The apoplastic oxidative burst during basal resist…	3. What mechanism of response will Arabidopsis cause when it is subjected to hypoxia stress? Which genes are involved in the response to hypoxia stress? What is the regulation of these genes and their upstream and downstream? ### Response: According to microarray studies, approximately 130 genes in Arabidopsis thaliana have been found to be upregulated during various stress conditions such as col…	4. What physiological and biochemical processes are related to AtOPT3 in Arabidopsis? Which parts of Arabidopsis will be affected by AtOPT3? ### Response: The Arabidopsis thaliana AtOPT3 gene encodes a member of the oligopeptide transporter (OPT) family and plays an essential role in embryo development and iron metabolism [1, 2]. A null mutation in AtOPT3 results in embryo lethality, with most ho…	5. Which genes in Arabidopsis control seed size? What changes will occur in Arabidopsis seed size by overexpressing these genes? In addition, how do these genes control seed size by regulating those transcription factors? ### Response: Several genes are known to regulate seed size in Arabidopsis and cereal crops, but their interactions and complete functional characterization are not yet fully un…	6. In the process of agricultural development, people will select plants with high light utilization efficiency to improve crops. In Arabidopsis, what are the genes, enzymes, and transcription factors that can improve the utilization of light energy? ### Response: Arabidopsis plants have evolved sophisticated light sensing mechanisms to optimize their growth and development in response to varying…	7. In Arabidopsis, what physiological and biochemical processes are related to the inhibition of SA and Pip? ### Response: According to the provided information, salicylic acid (SA) and pipecolic acid (Pip) play crucial roles in plant immunity, particularly in the establishment of systemic acquired resistance (SAR) in Arabidopsis thaliana [1]. Transcriptome analyses reveal that SAR establishment …	8. What phenotypes will appear under the condition of nitrogen deficiency in Arabidopsis? Under nitrogen deficiency, what molecular mechanism causes these phenotypes in plants? ### Response: Based on the provided information, it appears that mutations in various Arabidopsis thaliana genes can lead to abnormal growth and development phenotypes: Mutations in the genes encoding plastid ATP/ADP antip…	9. Can Arabidopsis be improved through genetic engineering methods to become a plant that prevents sand and fixes soil? ### Response: Arabidopsis thaliana is a model plant widely used for genetic engineering and proof-of-concept experiments in plant biology [2]. It has been employed to develop methods for targeted genome modification, such as the localized expression of effector proteins in egg c…	10. Will Arabidopsis have lodging phenomenon? If it does, what substance in the body is reduced? And what internal mechanism is it related to? What gene can be overexpressed to alleviate or resist lodging of this phenotype? ### Response: The provided knowledge snippets discuss various aspects of plant growth and development in Arabidopsis and other plant species, such as soybean. The topics cover…	11. In cold winters, many tropical plants cannot grow normally. So what genes in Arabidopsis are related to cold tolerance? What enlightenment will these genes and the regulation of these genes and their upstream and downstream bring to our agricultural production? ### Response: Based on the provided knowledge, several key findings regarding cold stress tolerance in Arabidopsis thaliana can be su…	12. What traits of Arabidopsis are PUB25 and PUB26 associated with? What enzymes do these two genes interact with? If Arabidopsis is subjected to cold stress, will overexpressing these two genes play a stress resistance role? ### Response: Based on the provided information, PUB25 and PUB26, two U-box E3 ligases in Arabidopsis thaliana, play important roles in regulating plant responses to various…	13. Is S6K1 related to the photoperiod? If so, what phenotype will Arabidopsis appear? If this phenotype appears, what will happen if S6K1 is overexpressed or knocked out? ### Response: The Arabidopsis S6 kinase (S6K) plays important roles in regulating plant growth, development and stress responses. Knockout mutations and RNA-interference silencing of the linked S6K1 and S6K2 genes in Arabidopsi…	14. What genes are related to the lateral root development of Arabidopsis? What changes in substances in the body will be accompanied by lateral root development? ### Response: Lateral root development in Arabidopsis is regulated by various factors, including auxin signaling and specific genes. Auxin treatment can synchronously induce lateral root formation [2]. Auxin transport promotes lateral r…	15. Will Arabidopsis experience a transition in the nutritional period? What is the process of transition in the nutritional period of Arabidopsis? Which genes are involved? How do these genes work to cause Arabidopsis to undergo a transition in the nutritional period? Which nutritional organs of Arabidopsis are related to this process? What aspects can be used to study the transition in the nutr…	16. A towering plant will become the focus of people's attention. What are the conditions for the plant height to continue to increase? Among them, can the reduction of branches in Arabidopsis also have a similar effect? What substances in the body of Arabidopsis plants will change due to the reduction of branches? What genes in the body are these changes related to? Can knocking out or overexpre…	17. What genes are related to pollen activity in Arabidopsis? Can pollen abortion or decreased pollen vitality be complemented by increasing or decreasing the expression of these genes? ### Response: Arabidopsis pollen development involves a complex network of genes that regulate various processes from early development to maturation and dehiscence. Comparative transcriptome analysis has revealed…	18. What developmental parts and genes of Arabidopsis are related to DNA damage in Arabidopsis seed germination? ### Response: The provided references discuss various aspects of gene expression and development in the model plant Arabidopsis thaliana: Two genes responsive to L-Galactono-1,4-lactone show complementary expression patterns during Arabidopsis development [1]. Synteny analysis reveals …	19. What molecular mechanism is used to achieve Arabidopsis bud regeneration? ### Response: Based on the provided knowledge, the molecular mechanisms underlying tissue regeneration and callus formation in Arabidopsis involve several key factors: 1. Auxin, a plant hormone, plays a crucial role in regulating the regeneration response. Disruption of auxin flow in root tips can trigger regeneration […	20. Can overexpressing FLM achieve flowering inhibition in Arabidopsis? ### Response: In Arabidopsis, flowering time is largely controlled by two key genes: FRIGIDA (FRI) and FLOWERING LOCUS C (FLC). FRI upregulates the expression of FLC, which acts as a repressor of flowering [1,2]. Overexpression of FLC is sufficient to delay flowering even in the absence of an active FRI allele, suggesting tha…	HJQ 1. The mechanism of Arabidopsis CAMTA123 regulating salicylic acid ### Response: The Arabidopsis CAMTA transcription factors (CAMTA1, CAMTA2, and CAMTA3) act as master regulators of salicylic acid (SA)-mediated immunity by repressing the biosynthesis of SA in healthy plants [1]. Recent studies have shown that CAMTA123 also repress the biosynthesis of pipecolic acid (Pip) in healthy plants [1]…	2. Taking Arabidopsis as an example, explain the process of FC detoxification and recycling ### Response: The provided knowledge suggests that Arabidopsis thaliana plants possess an enzyme called farnesylcysteine (FC) lyase, which is involved in detoxifying and recycling farnesylcysteine, a byproduct of protein prenylation [1]. Unlike its mammalian ortholog, the Arabidopsis FC lyase specifically …	3. How does Arabidopsis camalexin respond to pathogen infection ### Response: Camalexin is the major phytoalexin produced by Arabidopsis thaliana in response to various pathogens, including fungi and bacteria [3,5]. Its biosynthesis is triggered by specific pathogen-associated molecular patterns, such as Nep1-like proteins from oomycetes [2]. The camalexin biosynthetic pathway originates from try…	4. Arabidopsis ACOS5 is mainly expressed in flowers. What is its specific function? How does it function? ### Response: The ACOS5 gene in Arabidopsis thaliana is essential for pollen development and sporopollenin biosynthesis. ACOS5 belongs to clade A of the Arabidopsis ACOS protein family, which is most closely related to 4-coumarate:CoA ligase (4CL) proteins. This clade contains putative nonper…	5. Give examples of how Arabidopsis regulates lateral root growth through hormone pathways ### Response: Arabidopsis thaliana has been widely used as a model plant to study root development. Recent studies have shown that plant hormones play critical roles in regulating root growth and development. Different hormones control specific aspects of root growth, such as cell proliferation, differentia…	6. I would like to know about the Arabidopsis AtGA3ox2 gene ### Response: The Arabidopsis genome contains multiple genes encoding gibberellin (GA) biosynthetic enzymes, including GA 3-oxidases (AtGA3ox1-4), GA 20-oxidases (AtGA20ox1-5), and GA 2-oxidases (AtGA2ox1-10). These enzymes play key roles in regulating bioactive GA levels and GA-mediated plant growth and development. AtGA3ox1 and AtGA3ox…	7. I would like to know about Arabidopsis MYB15 ### Response: The Arabidopsis thaliana genome contains over 100 R2R3-MYB transcription factor genes [2]. Several of these genes have been characterized and found to play important roles in regulating various plant processes. For example, AtMYB41 is expressed at high levels in response to drought, ABA, and salt treatments, and its overexpression alte…	8. I would like to know about the Arabidopsis CHOTTO1 transcription factor ### Response: The Arabidopsis TCH4 gene is upregulated in response to various environmental stimuli, hormonal signals, and mechanical stresses [1, 2, 3]. It plays important roles in plant secondary growth, pathogen resistance, and adaptation to environmental stresses [1]. The TCH genes, including TCH4, were initially disco…
[truncated: 20 more rows]
[truncated: 62 more columns]

## Sheet: Supplementary Table 6
		Opus	RAG5 + Opus	RAG10 + Opus	RAG15 + Opus	RAG20 + Opus	RAG-Tan+Opus	0125	RAG5 + 0125	RAG10 + 0125	RAG15 + 0125	RAG20 + 1025	16k	RAG5 + 16k	RAG10 + 16k	RAG15 + 16k	RAG20 + 16k	4o	RAG5 + 4o	RAG10 + 4o	RAG15 + 4o	RAG20 + 4o	RAG-Tan + 4o
1. Scientific Accuracy (20 points)	Mean	14.9	14.1	14.79	14.73	14.79	15.78	13.48	11.29	14.71	14.52	14.13	13.71	11.91	14.09	14.03	14.1	14.29	13.07	13.64	13.73	13.69	14.14
	Std. Deviation	2.676	3.778	3.638	3.861	4.173	3.891	3.597	5.147	3.756	3.881	4.244	3.577	5.268	3.819	3.694	3.962	3.236	3.82	3.818	4.211	3.512	3.844
2. Relevance (15 points)	Mean	11.07	9.7	10.47	10.44	10.45	11.3	10.13	7.64	10.31	10.12	9.86	10.48	8.141	9.92	9.78	9.876	11.05	8.91	9.71	9.5	9.54	9.899
	Std. Deviation	2.622	3.425	3.192	3.436	3.764	3.24	2.994	4.594	3.535	3.613	3.739	3.436	4.506	3.351	3.503	3.524	2.661	3.995	3.474	3.86	3.552	3.671
3. Completeness (10 points)	Mean	6.66	5.97	6.54	6.56	6.687	7.4	5.79	4.5	6.38	6.26	6.08	5.88	4.828	6.15	6.03	6.103	6.62	5.2	5.77	5.77	5.75	6.172
	Std. Deviation	1.843	2.199	2.115	2.18	2.402	1.88	1.919	2.699	2.173	2.182	2.334	1.945	2.737	2.1	2.125	2.28	1.879	2.292	2.201	2.411	2.134	2.176
4. Depth (10 points)	Mean	6.3	6.19	6.58	6.62	6.677	7.24	5.02	4.42	6.54	6.45	6.23	5.42	4.99	6.32	6.13	6.186	5.77	5.4	5.93	5.92	5.93	6.202
	Std. Deviation	1.755	2.048	1.854	1.932	2.156	2.08	1.723	2.471	1.92	1.977	2.019	1.827	2.601	1.863	1.84	2.073	1.819	2.02	2.031	2.246	2.011	2.148
5. Clarity (10 points)	Mean	7.01	6.47	6.73	6.61	6.626	7.49	6.57	4.85	6.55	6.47	6.42	6.88	5.242	6.6	6.66	6.649	7.18	5.74	6.11	6.11	6.28	6.495
	Std. Deviation	1.425	1.755	1.808	1.847	2.013	1.709	1.677	2.772	1.861	1.883	2.041	1.816	2.688	1.912	1.765	1.995	1.666	2.177	1.869	1.989	1.891	1.981
6. Up-to-dateness (10 points)	Mean	6.09	6.18	6.43	6.49	6.495	6.95	5.111	4.71	6.32	6.46	6.1	5.42	4.939	6.19	6.14	6.021	5.62	5.39	5.97	5.98	5.92	6.061
	Std. Deviation	1.658	1.866	1.887	1.867	2.126	1.919	1.59	2.222	1.723	1.743	1.856	1.742	2.432	1.637	1.627	1.876	1.65	1.896	1.63	1.873	1.756	1.806
7. References (5 points)	Mean	4.38	4.43	4.43	4.44	4.444	3.45	3.66	3.81	4.23	4.2	4.17	3.89	3.747	4.19	4.18	4.155	3.91	4.15	4.15	4.11	4.2	4.162
	Std. Deviation	0.8013	0.6397	0.7555	0.7954	0.8832	1.76	1.047	1.237	0.9413	0.9847	1.006	1.014	1.48	0.9918	1.009	1.083	0.842	0.9031	1.019	1.081	0.9949	1.066
8. Practicality (10 points)	Mean	5.94	5.57	5.92	6	5.899	6.76	4.96	4.13	6.02	5.97	5.75	5.29	4.556	5.73	5.65	5.711	5.83	4.82	5.29	5.42	5.56	5.727
	Std. Deviation	1.847	2.147	2.063	2.247	2.393	1.98	1.687	2.581	2.122	2.052	2.19	2.066	2.681	1.989	1.982	2.155	1.954	2.35	2.001	2.332	2.134	2.226
9. Language (5 points)	Mean	3.91	3.93	3.96	3.93	3.889	4.03	3.66	3.43	3.97	3.899	3.798	3.72	3.465	3.91	3.96	3.897	3.82	3.8	3.77	3.78	3.86	3.99
	Std. Deviation	0.7926	0.742	0.7903	0.8791	0.9886	1.058	0.9767	1.2	1.054	1.093	1.186	0.8297	1.312	1.12	1.109	1.177	0.7962	0.9211	1.153	1.194	1.128	1.093
10. Recognition of limitations (5 points)	Mean	1.81	2.14	2.05	2.06	2.04	2.25	1.596	1.36	2.1	1.93	1.91	2.09	1.596	1.96	2.05	2.041	1.68	1.52	1.87	1.79	1.87	1.949
	Std. Deviation	0.8841	0.9746	0.8689	0.9516	0.9785	1.336	0.6987	0.732	1.219	1.183	1.173	1.102	0.9138	1.154	1.242	1.216	0.6495	0.7717	1.134	1.157	1.143	1.173

## Sheet: Supplementary Table 7
		Knowledge Accuracy (30 points) Knowledge Accuracy (30 points) 30-27: Demonstrates comprehensive and accurate domain knowledge with precise scientific facts 26-23: Shows strong knowledge with minor inaccuracies 22-19: Exhibits adequate knowledge with some factual errors 18-15: Contains significant knowledge gaps or inaccuracies 14-0: Demonstrates poor understanding with major factual errors	Logical Reasoning (25 points) 25-22: Exceptional reasoning with clear logical steps and valid scientific arguments 21-18: Strong reasoning ability with mostly clear logical connections 17-14: Adequate reasoning with some gaps in logical flow 13-10: Weak reasoning with significant logical flaws 9-0: Poor reasoning with invalid or missing logical connections	Completeness (20 points) 20-18: Comprehensive coverage of all relevant aspects and considerations 17-15: Covers most important aspects with minor omissions 14-12: Addresses main points but misses several relevant aspects 11-9: Significant omissions in coverage 8-0: Highly incomplete with major missing elements	Application Ability (15 points) 15-13: Excellent practical application of theoretical knowledge with concrete examples 12-10: Good application ability with relevant examples 9-7: Basic application with limited practical examples 6-4: Poor connection between theory and application 3-0: Unable to demonstrate practical application	Clarity of Expression (10 points) 10-9: Crystal clear expression with precise scientific language 8-7: Clear expression with minor ambiguities 6-5: Moderately clear with some confusing elements 4-3: Unclear expression with frequent ambiguities 2-0: Very unclear or confusing expression	Total Score
[truncated: 90 more rows]

[truncated: 3 more sheets: Supplementary Table 8, Supplementary Table 9, Supplementary Table 10]
